# Supplementary material for: rac-N,N′-Bis(1-ferrocen­yleth­yl)pyridine-2,6-dicarboxamide
Source: Acta Crystallogr Sect E Struct Rep Online. 2009 Feb 11;65(Pt 3):m264. doi: 10.1107/S160053680900422X (PMC2968490; doi:10.1107/S160053680900422X)
Supplement: Supplementary file 2 [file e-65-0m264-Isup2.hkl]

#
# h,k,l, Fc-squared, Fo-squared, sigma(Fo-squared) and status flag
#
data_I
_shelx_title ' FeT3s in P2(1)/n'
_shelx_refln_list_code          4
_shelx_F_calc_maximum      295.48
_exptl_crystal_F_000      1224.00
_reflns_d_resolution_high  0.8107
 
loop_
 _symmetry_equiv_pos_as_xyz
 'x, y, z'
 '-x+1/2, y+1/2, -z+1/2'
 '-x, -y, -z'
 'x-1/2, -y-1/2, z-1/2'
 
_cell_length_a    13.1787
_cell_length_b    10.2961
_cell_length_c    19.8474
_cell_angle_alpha  90.000
_cell_angle_beta  103.620
_cell_angle_gamma  90.000
 
_shelx_F_squared_multiplier     1.000
 
loop_
 _refln_index_h
 _refln_index_k
 _refln_index_l
 _refln_F_squared_calc
 _refln_F_squared_meas
 _refln_F_squared_sigma
 _refln_observed_status
   2   0   0     1326.83     1150.39     24.71 o
   4   0   0     3686.50     4298.10     63.01 o
   6   0   0     3112.50     3167.20     56.93 o
   8   0   0     1585.66     1450.79     41.88 o
  10   0   0     1365.39     1215.33     58.05 o
  12   0   0       99.48      151.10     42.91 o
  14   0   0     1217.26      983.10     64.86 o
   1   1   0      104.92       84.61      5.95 o
   2   1   0     1954.84     1961.15     31.41 o
   3   1   0      104.92      193.02      8.72 o
   4   1   0     8563.07     8860.17    125.72 o
   5   1   0     1570.15     1544.40     24.26 o
   6   1   0     5563.81     5570.06     59.87 o
   7   1   0      184.04      216.14     21.15 o
   8   1   0      469.11      492.43     24.53 o
   9   1   0     1511.82     1339.64     49.81 o
  10   1   0     1505.30     1251.42     41.15 o
  11   1   0        0.66        7.49     22.87 o
  12   1   0        1.50        8.61     25.56 o
  13   1   0       87.03      107.51     31.40 o
  14   1   0      129.72      228.08     43.28 o
  15   1   0      359.37      604.48     57.08 o
   0   2   0    13796.67    16572.74    336.15 o
   1   2   0    47751.95    57038.04    776.94 o
   2   2   0     2552.70     2683.10     34.63 o
   3   2   0      288.98      278.10     11.74 o
   4   2   0     1052.02     1076.25     20.76 o
   5   2   0     1359.73     1225.38     23.58 o
   6   2   0        6.46        3.87     10.85 o
   7   2   0      568.41      604.61     22.37 o
   8   2   0        2.65       11.84     20.95 o
   9   2   0       87.69       98.00     27.13 o
  10   2   0      379.86      427.22     39.26 o
  11   2   0      444.60      480.88     44.35 o
  12   2   0      351.29      490.39     45.74 o
  13   2   0      529.95      568.79     51.88 o
  14   2   0      152.47      265.34     50.92 o
  15   2   0       18.40      137.17     42.36 o
   1   3   0    10527.45    11366.35    174.89 o
   2   3   0     1051.27     1513.00     29.26 o
   3   3   0     4712.58     5308.61     59.94 o
   4   3   0       19.87       45.05      9.59 o
   5   3   0        3.90       23.05     15.34 o
   6   3   0       34.76      108.56     18.01 o
   7   3   0       64.03       44.78     19.85 o
   8   3   0     4193.53     3858.00     98.92 o
   9   3   0      718.89      693.75     36.84 o
  10   3   0      895.12      804.69     40.80 o
  11   3   0       35.18        3.13     27.83 o
  12   3   0       10.30       31.60     30.53 o
  13   3   0      176.34      233.02     42.43 o
  14   3   0      246.30      310.64     45.57 o
  15   3   0      215.13      298.53     63.67 o
   0   4   0     4576.61     5239.73    140.47 o
   1   4   0     1171.22     1417.14     62.71 o
   2   4   0     3154.44     3105.86     49.39 o
   3   4   0    14859.09    16019.79    154.71 o
   4   4   0      412.00      336.47     15.38 o
   5   4   0     2430.39     2671.38     57.93 o
   6   4   0     6031.08     5660.85    113.12 o
   7   4   0     5409.32     5357.73    133.25 o
   8   4   0      646.65      596.22     33.72 o
   9   4   0      111.34      106.97     27.55 o
  10   4   0       49.21       95.14     28.03 o
  11   4   0       62.83       28.84     28.22 o
  12   4   0      250.83      305.65     41.57 o
  13   4   0        4.77      100.09     36.91 o
  14   4   0        3.58       14.50     68.69 o
   1   5   0     4754.21     5241.76    106.05 o
   2   5   0     1527.98     1539.70     39.71 o
   3   5   0    18515.70    18253.44    201.49 o
   4   5   0       15.57       22.68     12.24 o
   5   5   0       71.38       73.96     20.69 o
   6   5   0      611.26      669.44     33.60 o
   7   5   0      376.78      430.57     37.41 o
   8   5   0      316.54      270.50     33.91 o
   9   5   0      305.10      437.58     39.40 o
  10   5   0       31.62      -20.55     27.63 o
  11   5   0     1435.61     1243.02     54.35 o
  12   5   0      261.84      339.94     76.10 o
  13   5   0      358.97      437.74     85.74 o
  14   5   0        5.33       74.25    103.28 o
   0   6   0      270.53      230.76     43.14 o
   1   6   0     4454.17     4189.53     97.53 o
   2   6   0        4.62      -13.17     17.47 o
   3   6   0      465.39      485.44     24.19 o
   4   6   0     3481.14     3595.63     55.32 o
   5   6   0       16.83       12.80     20.38 o
   6   6   0      475.19      525.98     32.42 o
   7   6   0     3905.74     3611.59    119.33 o
   8   6   0      601.93      563.96     43.32 o
   9   6   0      618.12      589.65     52.76 o
  10   6   0       51.28      119.03     33.54 o
  11   6   0       30.98      107.15     36.45 o
  12   6   0      119.03      245.24     64.18 o
  13   6   0      140.36      146.72     62.04 o
   1   7   0     1652.65     1576.54     59.91 o
   2   7   0     1083.76     1098.07     39.49 o
   3   7   0     1288.52     1232.36     38.62 o
   4   7   0     1546.48     1461.63     42.64 o
   5   7   0        0.70      -16.64     20.24 o
   6   7   0       26.98       34.61     27.07 o
   7   7   0      752.36      638.33     43.12 o
   8   7   0      413.15      590.87     39.93 o
   9   7   0      123.93      227.68     38.57 o
  10   7   0        1.71       -4.63     30.84 o
  11   7   0      469.48      422.67     67.22 o
  12   7   0      126.10      168.91     61.90 o
  13   7   0       64.60        8.15     54.90 o
   0   8   0      974.78     1000.13     71.22 o
   1   8   0        1.33       21.77     26.13 o
   2   8   0      383.89      417.65     25.73 o
   3   8   0     1176.96     1156.15     40.14 o
   4   8   0      485.80      521.60     29.80 o
   5   8   0     1136.93     1093.38     46.15 o
   6   8   0        6.64       36.60     29.00 o
   7   8   0       11.50       45.19     29.03 o
   8   8   0      222.28      212.62     38.16 o
   9   8   0        1.80      -33.03     45.29 o
  10   8   0      111.76      134.29     70.70 o
  11   8   0      948.26      727.31     72.15 o
  12   8   0      302.85      299.39     69.16 o
   1   9   0     1252.39     1203.34     59.91 o
   2   9   0        0.72       27.89     24.01 o
   3   9   0      539.84      527.55     33.14 o
   4   9   0      130.06      239.75     32.60 o
   5   9   0     1030.97      960.03     47.59 o
   6   9   0      347.39      427.85     37.83 o
   7   9   0       56.62      170.84     44.52 o
   8   9   0      330.71      287.35     79.23 o
   9   9   0      378.26      485.70     70.09 o
  10   9   0       36.70      -10.07     61.17 o
  11   9   0       23.44       14.81     63.93 o
   0  10   0     1708.25     1421.26     98.30 o
   1  10   0       20.54       12.27     35.77 o
   2  10   0      148.50      159.95     41.97 o
   3  10   0      167.69      195.87     41.99 o
   4  10   0        3.13       39.29     40.97 o
   5  10   0      226.73      353.31     57.51 o
   6  10   0      504.09      547.08     47.30 o
   7  10   0       48.16       37.03     54.45 o
   8  10   0      157.48      147.87     82.73 o
   9  10   0      419.27      360.52     71.80 o
   1  11   0       75.94      120.77     40.28 o
   2  11   0       27.65       37.56     39.17 o
   3  11   0       20.77       81.56     41.75 o
   4  11   0     1930.98     1496.07     66.91 o
   5  11   0       10.82      -14.04     85.24 o
   6  11   0      159.43      271.75    106.29 o
   7  11   0       96.89      -16.04     97.26 o
   0  12   0      540.22      609.70     84.24 o
   1  12   0        2.28      163.15     53.48 o
   2  12   0       44.64      134.71     44.06 o
   3  12   0        7.38      103.99     46.67 o
   4  12   0       81.49      129.40     68.76 o
   5  12   0      179.36      409.11    123.33 o
 -15   0   1       32.43       22.07     63.18 o
 -13   0   1      718.52      622.17     52.10 o
 -11   0   1      247.36      298.22     46.09 o
  -9   0   1      322.18      315.40     52.17 o
  -7   0   1     1762.97     1487.08     51.77 o
  -5   0   1     3003.64     3138.91     68.07 o
  -3   0   1     7240.06     8178.67    124.45 o
   1   0   1      474.43      493.69     20.07 o
   3   0   1    43674.55    46206.00    512.22 o
   5   0   1     6101.89     6323.23     89.91 o
   7   0   1      177.64      306.28     23.73 o
   9   0   1     1155.04     1116.79     52.55 o
  11   0   1      440.25      551.57     69.21 o
  13   0   1       20.43       33.26     40.77 o
  15   0   1       21.17      124.96     49.89 o
 -15   1   1       70.12      202.80     45.80 o
 -14   1   1        1.66       55.91     37.74 o
 -13   1   1      457.60      463.09     49.30 o
 -12   1   1      475.22      495.75     42.02 o
 -11   1   1       11.71        3.79     23.96 o
 -10   1   1      528.19      534.34     30.66 o
  -9   1   1     2407.38     2345.68     56.91 o
  -8   1   1     1928.81     1898.77     44.25 o
  -7   1   1     4101.61     4135.82     64.93 o
  -6   1   1     1218.96     1339.12     26.34 o
  -5   1   1      132.65      201.93     12.19 o
  -4   1   1     2386.00     2286.40     34.36 o
  -3   1   1     7199.39     8224.35    104.42 o
  -2   1   1     5714.58     6713.06    155.37 o
   1   1   1    38064.75    41732.29    415.60 o
   2   1   1    23834.46    27110.79    216.85 o
   3   1   1    21394.86    22968.87    208.09 o
   4   1   1     4577.92     4660.45     63.27 o
   5   1   1      393.52      350.38     14.61 o
   6   1   1     5119.38     5190.86     57.44 o
   7   1   1     9196.51     8774.97     98.55 o
   8   1   1       85.59      167.86     16.57 o
   9   1   1      110.86      222.28     24.92 o
  10   1   1      198.51      293.25     26.38 o
  11   1   1      101.93      124.83     26.93 o
  12   1   1      714.57      613.57     36.18 o
  13   1   1       29.19       63.21     28.01 o
  14   1   1      296.06      363.23     38.70 o
  15   1   1      122.28      177.09     43.26 o
 -15   2   1      310.91      393.76     52.15 o
 -14   2   1      558.00      553.79     49.47 o
 -13   2   1       16.93       75.85     33.81 o
 -12   2   1       62.25      114.81     31.65 o
 -11   2   1      279.04      325.76     38.14 o
 -10   2   1       15.41        9.08     23.70 o
  -9   2   1        2.79       -3.56     21.23 o
  -8   2   1    10865.34     9851.57    146.87 o
  -7   2   1     3640.35     3743.95     72.32 o
  -6   2   1      597.63      705.20     19.69 o
  -5   2   1     5993.88     6240.61     93.17 o
  -4   2   1      156.32      246.68     28.89 o
  -3   2   1    10304.34    11641.91    144.30 o
  -2   2   1     2790.57     2633.89     42.77 o
  -1   2   1    26438.46    30111.72    451.34 o
   0   2   1     9131.50    11901.80    156.32 o
   1   2   1      176.18      156.49      9.59 o
   2   2   1    48427.92    51930.26    409.83 o
   3   2   1    16815.56    19549.21    190.01 o
   4   2   1      127.48      144.95     11.86 o
   5   2   1      590.82      644.51     18.49 o
   6   2   1    15650.77    16623.01    181.88 o
   7   2   1      759.82      761.76     21.07 o
   8   2   1       18.83        2.84     15.44 o
   9   2   1     1149.24     1057.66     32.85 o
  10   2   1       18.55       64.06     26.72 o
  11   2   1        2.95       29.49     28.46 o
  12   2   1       38.13       71.78     41.98 o
  13   2   1      110.34      156.15     38.28 o
  14   2   1       80.39      126.75     39.78 o
  15   2   1        8.09       39.96     52.46 o
 -15   3   1        5.55      116.43     42.28 o
 -14   3   1       19.43       29.45     39.56 o
 -13   3   1        0.02       21.28     51.11 o
 -12   3   1     1326.29     1039.46     49.79 o
 -11   3   1     1337.88     1246.62     51.23 o
 -10   3   1       81.85       84.11     28.33 o
  -9   3   1      257.53      231.65     35.96 o
  -8   3   1      261.21      332.30     32.54 o
  -7   3   1      371.78      437.05     27.14 o
  -6   3   1     2023.23     2304.59     53.28 o
  -5   3   1     2762.57     2372.77     51.02 o
  -4   3   1     9039.09     9820.40    207.82 o
  -3   3   1      379.98      433.39     19.82 o
  -2   3   1     1309.02     1574.98     29.88 o
  -1   3   1      226.77      272.04     19.61 o
   0   3   1      381.95      420.00     20.14 o
   1   3   1     1774.22     1882.18     44.55 o
   2   3   1      314.11      441.15     12.29 o
   3   3   1    18278.94    19418.56    164.87 o
   4   3   1      529.72      546.04     16.27 o
   5   3   1     9357.62     9594.04    101.33 o
   6   3   1        4.34       26.70     12.48 o
   7   3   1      173.00      264.86     24.66 o
   8   3   1       36.52       54.44     23.24 o
   9   3   1      500.19      530.66     33.30 o
  10   3   1     1521.81     1218.22     48.74 o
  11   3   1       29.67       35.81     29.62 o
  12   3   1       27.58       83.14     32.69 o
  13   3   1     1118.21      891.23     66.51 o
  14   3   1        3.32       47.71     51.68 o
  15   3   1        1.04       65.50     88.24 o
 -15   4   1      181.80      323.18     64.48 o
 -14   4   1        4.54       71.50     40.10 o
 -13   4   1       29.05      153.15     58.93 o
 -12   4   1      650.55      629.71     56.30 o
 -11   4   1        4.51      -17.39     27.82 o
 -10   4   1      134.38      166.48     33.00 o
  -9   4   1     1301.14     1157.52     46.95 o
  -8   4   1        3.81       22.60     20.81 o
  -7   4   1     4420.02     4273.48     84.28 o
  -6   4   1     6586.46     6454.31    152.48 o
  -5   4   1     3006.73     2839.52     60.21 o
  -4   4   1     1992.17     2246.09     37.94 o
  -3   4   1       50.14       56.51     12.91 o
  -2   4   1     1805.29     2070.16     38.29 o
  -1   4   1     6731.88     7408.66    157.53 o
   0   4   1       25.00       12.53     12.28 o
   1   4   1     1794.64     1821.45     48.90 o
   2   4   1     2821.07     3064.80     68.64 o
   3   4   1     3490.77     3649.32     48.72 o
   4   4   1      747.34      582.86     19.94 o
   5   4   1     8796.77     8906.34    108.05 o
   6   4   1     7148.56     7291.94    116.59 o
   7   4   1     1980.12     2077.73     55.61 o
   8   4   1       10.45        4.80     21.16 o
   9   4   1     1887.99     1714.06     55.84 o
  10   4   1      259.39      374.77     40.15 o
  11   4   1        6.32       -8.58     48.57 o
  12   4   1      236.14      409.91     44.56 o
  13   4   1      407.15      440.74     64.49 o
  14   4   1       84.31       71.99     50.60 o
 -14   5   1       95.67       84.59     57.16 o
 -13   5   1       68.25      101.70     40.43 o
 -12   5   1       31.77       28.88     52.67 o
 -11   5   1      215.93      241.43     52.31 o
 -10   5   1       38.52       40.25     29.92 o
  -9   5   1       80.69      100.90     29.38 o
  -8   5   1      264.31      405.56     37.40 o
  -7   5   1      154.77      227.50     30.01 o
  -6   5   1     2579.02     2209.71     57.77 o
  -5   5   1     3068.43     2963.02     65.45 o
  -4   5   1      623.39      557.89     27.80 o
  -3   5   1       24.15       -0.38     13.71 o
  -2   5   1     1563.64     1503.97     35.29 o
  -1   5   1        1.08        0.09     15.95 o
   0   5   1    15398.76    15992.75    251.86 o
   1   5   1      305.94      292.51     24.47 o
   2   5   1        2.18       21.98     15.18 o
   3   5   1      217.22      206.19     16.49 o
   4   5   1      161.36      172.06     15.35 o
   5   5   1     2952.94     3141.96     53.08 o
   6   5   1     1180.65     1174.51     42.74 o
   7   5   1      388.92      450.76     36.73 o
   8   5   1     1672.12     1522.32     52.46 o
   9   5   1      115.71      144.94     30.76 o
  10   5   1      494.56      591.91     77.05 o
  11   5   1      114.81      104.66     49.56 o
  12   5   1       21.46      -22.62     44.61 o
  13   5   1      122.83       24.55     49.50 o
  14   5   1      288.54      415.33     68.07 o
 -14   6   1        6.17       92.39     59.36 o
 -13   6   1      163.53      199.32     60.47 o
 -12   6   1      243.63      312.56     46.71 o
 -11   6   1       20.98       46.72     35.06 o
 -10   6   1      697.28      611.80     41.93 o
  -9   6   1       97.01      147.23     32.89 o
  -8   6   1      449.47      498.76     44.97 o
  -7   6   1     3194.28     2971.97     73.09 o
  -6   6   1       19.75       32.38     23.55 o
  -5   6   1      278.66      387.98     46.40 o
  -4   6   1     1405.03     1275.23     38.03 o
  -3   6   1     1032.70     1066.81     33.57 o
  -2   6   1     3954.38     3766.70     64.25 o
  -1   6   1     3119.91     3186.81    126.91 o
   0   6   1       62.90       77.29     22.99 o
   1   6   1      245.49      300.93     30.85 o
   2   6   1     1906.98     1887.02     60.82 o
   3   6   1        1.70       22.24     13.07 o
   4   6   1    12523.89    11870.38    220.12 o
   5   6   1        6.42        3.88     19.69 o
   6   6   1      382.97      412.88     31.81 o
   7   6   1       83.70      167.38     28.72 o
   8   6   1      104.88      112.40     29.53 o
   9   6   1      101.18       79.64     31.35 o
  10   6   1      695.12      606.28     44.57 o
  11   6   1       47.79       32.48     59.17 o
  12   6   1      406.39      477.83     82.73 o
  13   6   1      109.59      146.39     78.72 o
 -13   7   1       30.72       -2.60     57.11 o
 -12   7   1        6.23       46.81     52.41 o
 -11   7   1      786.54      642.34     44.34 o
 -10   7   1       38.78       34.67     32.14 o
  -9   7   1       45.15       63.43     31.13 o
  -8   7   1      565.07      543.74     42.08 o
  -7   7   1      181.58      263.10     34.69 o
  -6   7   1     1619.07     1269.97     47.49 o
  -5   7   1     1187.40     1133.77     43.97 o
  -4   7   1      765.36      778.84     33.16 o
  -3   7   1     1622.74     1566.01     43.00 o
  -2   7   1     2865.27     2773.77     56.81 o
  -1   7   1     2597.02     2546.10     59.43 o
   0   7   1     2043.43     2034.27     68.09 o
   1   7   1      684.89      616.62     57.68 o
   2   7   1     1134.61     1028.58     39.12 o
   3   7   1     1679.20     1483.64     42.70 o
   4   7   1       81.32      116.37     32.14 o
   5   7   1       83.45      117.71     24.48 o
   6   7   1     1126.86     1067.87     45.00 o
   7   7   1      292.71      278.72     41.34 o
   8   7   1       40.66       78.34     27.49 o
   9   7   1      626.04      753.87     75.11 o
  10   7   1      408.07      450.41     64.57 o
  11   7   1       65.23      217.61     61.58 o
  12   7   1      317.02      218.52     66.10 o
  13   7   1      239.55      184.37     62.79 o
 -12   8   1      142.58      153.01     66.18 o
 -11   8   1      325.84      310.03     68.81 o
 -10   8   1       56.45      114.70     37.76 o
  -9   8   1      101.75      204.59     42.54 o
  -8   8   1     1662.98     1526.71     59.20 o
  -7   8   1       53.52       96.19     40.88 o
  -6   8   1        8.50       19.12     28.92 o
  -5   8   1      271.49      320.31     40.03 o
  -4   8   1       79.36      101.82     24.85 o
  -3   8   1       84.95      162.99     25.78 o
  -2   8   1      501.46      544.39     29.18 o
  -1   8   1     2340.14     2131.84     57.39 o
   0   8   1      904.17      810.30     46.75 o
   1   8   1       75.44       50.94     28.57 o
   2   8   1      497.21      563.58     33.48 o
   3   8   1       38.57       73.31     24.35 o
   4   8   1      493.68      432.77     30.61 o
   5   8   1     1053.66      923.19     39.15 o
   6   8   1      311.56      503.43     43.90 o
   7   8   1       64.66      144.50     37.60 o
   8   8   1      182.98      232.52     55.17 o
   9   8   1      711.16      711.77     65.84 o
  10   8   1      346.08      403.78     67.39 o
  11   8   1      242.83      209.68     63.30 o
  12   8   1        3.45       85.41     92.75 o
 -11   9   1      104.32       77.61     59.95 o
 -10   9   1      220.48      316.18     63.41 o
  -9   9   1      404.33      478.92     69.52 o
  -8   9   1        0.44       50.12     38.06 o
  -7   9   1        0.51       54.33     33.24 o
  -6   9   1       61.67       88.45     34.69 o
  -5   9   1      182.67      250.68     50.34 o
  -4   9   1     2057.78     1752.25     52.90 o
  -3   9   1        0.76       23.40     24.70 o
  -2   9   1      308.12      323.34     42.35 o
  -1   9   1        1.89       -9.53     30.50 o
   0   9   1       20.27       60.43     60.69 o
   1   9   1      813.46      767.18     66.20 o
   2   9   1      537.93      543.02     36.55 o
   3   9   1      528.16      527.50     34.64 o
   4   9   1       49.90       46.58     26.81 o
   5   9   1        2.26       34.76     31.27 o
   6   9   1      168.88      264.08     38.48 o
   7   9   1      637.41      646.81     72.53 o
   8   9   1       46.11       61.68     48.93 o
   9   9   1       27.74       -9.65     49.97 o
  10   9   1      817.35      731.61     81.34 o
  -9  10   1      236.08      269.60     63.67 o
  -8  10   1      192.69      144.97     61.43 o
  -7  10   1        0.57        6.86     36.21 o
  -6  10   1        0.62       67.20     42.79 o
  -5  10   1      756.79      785.10     64.77 o
  -4  10   1        5.69       30.68     36.26 o
  -3  10   1     1571.34     1306.84     66.89 o
  -2  10   1      424.31      472.36     58.17 o
  -1  10   1      233.77      293.79     35.91 o
   0  10   1        1.03       49.65     36.88 o
   1  10   1      152.75      197.34     44.63 o
   2  10   1      179.50      265.84     58.64 o
   3  10   1      215.26      286.97     60.69 o
   4  10   1       43.70       66.28     33.85 o
   5  10   1      478.50      657.12     59.73 o
   6  10   1      639.82      610.01     96.78 o
   7  10   1       86.69      161.93    147.42 o
   8  10   1        9.40      -61.30     54.54 o
   9  10   1       25.11        8.17     56.38 o
  -8  11   1        0.67       32.09    104.28 o
  -7  11   1      313.95      310.85    112.30 o
  -6  11   1        6.39        0.55     52.14 o
  -5  11   1      195.24      240.99    100.28 o
  -4  11   1      229.42      426.54     55.25 o
  -3  11   1      167.82      273.43     47.93 o
  -2  11   1        6.95       39.48     37.01 o
  -1  11   1       51.08      105.71     46.66 o
   0  11   1       69.85      130.33     45.03 o
   1  11   1     1706.94     1476.63     74.30 o
   2  11   1      101.95      170.03     40.93 o
   3  11   1      322.45      526.59     97.64 o
   4  11   1       71.45      164.78     53.67 o
   5  11   1      183.17      141.39     85.24 o
   6  11   1       34.78       43.25     55.41 o
   7  11   1      579.68      632.55     67.21 o
  -5  12   1      132.28      173.47    104.29 o
  -4  12   1        0.43       46.11     57.31 o
  -3  12   1      419.64      481.30     58.70 o
  -2  12   1       26.08       25.71     46.00 o
  -1  12   1      128.15      245.85     50.61 o
   0  12   1       74.02      161.60     48.04 o
   1  12   1       95.42      191.67     46.47 o
   2  12   1      140.31      154.31     67.01 o
   3  12   1        3.31      -40.94     59.25 o
   4  12   1       25.26        6.22     60.38 o
 -16   0   2      454.05      617.67     99.27 o
 -14   0   2      128.20      147.42     67.19 o
 -12   0   2      495.86      581.51     72.72 o
 -10   0   2        3.36      -33.23     27.94 o
  -8   0   2     8567.96     8336.25    155.66 o
  -6   0   2    19055.63    20186.01    298.55 o
  -4   0   2      122.42      193.21     21.63 o
  -2   0   2    31508.57    40143.43    778.67 o
   2   0   2     3278.25     3402.39     48.79 o
   4   0   2     2746.38     2551.34     45.56 o
   6   0   2     6909.99     7043.54    117.75 o
   8   0   2    17159.73    15739.20    206.31 o
  10   0   2        0.76       25.45     52.66 o
  12   0   2       58.52      107.87     53.16 o
  14   0   2      197.18      326.32    109.31 o
 -16   1   2       38.07       57.11     81.31 o
 -15   1   2       48.51      108.86     39.75 o
 -14   1   2        7.34       39.65     37.41 o
 -13   1   2      144.44      159.89     37.53 o
 -12   1   2      568.40      554.51     41.36 o
 -11   1   2       15.86        8.33     25.76 o
 -10   1   2      761.97      695.19     37.00 o
  -9   1   2       12.08       -6.13     19.84 o
  -8   1   2      183.58      235.86     24.41 o
  -7   1   2     3996.93     4102.52     75.60 o
  -6   1   2     3900.35     3950.74     69.28 o
  -5   1   2        0.63        8.09     12.98 o
  -4   1   2     8970.65    10125.12    129.11 o
  -3   1   2     2466.60     2778.37     56.04 o
  -2   1   2    22869.24    27633.00    309.60 o
  -1   1   2    29612.36    33417.78    652.69 o
   0   1   2      703.07      759.66     13.16 o
   1   1   2    13122.96    14877.75    139.29 o
   2   1   2    19776.33    23579.84    189.85 o
   3   1   2      845.61      886.80     16.52 o
   4   1   2     2787.67     2936.92     35.61 o
   5   1   2     1423.25     1453.80     28.85 o
   6   1   2       25.06      103.22     12.55 o
   7   1   2     1420.34     1337.88     27.62 o
   8   1   2      161.35      239.87     18.15 o
   9   1   2      131.58      258.19     23.73 o
  10   1   2      262.33      300.76     25.42 o
  11   1   2       23.63       32.84     23.47 o
  12   1   2      296.19      329.46     35.34 o
  13   1   2      375.71      452.55     41.47 o
  14   1   2        0.40       73.88     39.08 o
  15   1   2       85.55      177.35     62.17 o
 -15   2   2      117.44      181.62     44.35 o
 -14   2   2       73.71       99.00     40.62 o
 -13   2   2       69.96      128.24     35.97 o
 -12   2   2        0.20       -6.11     29.62 o
 -11   2   2     1252.49     1072.99     48.10 o
 -10   2   2       17.81       29.01     24.50 o
  -9   2   2       39.42       33.63     22.18 o
  -8   2   2      537.62      500.15     30.44 o
  -7   2   2       39.39       37.01     17.85 o
  -6   2   2     1474.87     1381.04     38.95 o
  -5   2   2     1275.05     1392.63     36.22 o
  -4   2   2     2011.91     2001.13     41.41 o
  -3   2   2      255.11      378.70     17.64 o
  -2   2   2    26036.29    29263.44    288.19 o
  -1   2   2       13.59       26.70      6.12 o
   0   2   2      827.60      933.21     16.49 o
   1   2   2     1617.01     1834.56     27.54 o
   2   2   2     1770.99     2307.52     28.59 o
   3   2   2     2397.63     2892.99     37.34 o
   4   2   2      849.72      751.73     16.98 o
   5   2   2       18.95       -0.17      8.97 o
   6   2   2        5.99       13.81     10.56 o
   7   2   2     1645.14     1604.07     30.69 o
   8   2   2     1632.02     1560.01     36.45 o
   9   2   2     4093.44     3828.88     97.73 o
  10   2   2      295.88      430.76     30.72 o
  11   2   2      666.24      559.18     32.56 o
  12   2   2      376.45      491.56     45.85 o
  13   2   2      427.46      492.10     43.86 o
  14   2   2      117.30      175.49     54.60 o
  15   2   2       57.92      182.20     57.68 o
 -15   3   2       41.49      111.98     43.86 o
 -14   3   2      311.08      445.45     60.32 o
 -13   3   2        3.49       43.36     33.58 o
 -12   3   2       38.43       72.05     34.00 o
 -11   3   2       15.86       13.97     32.61 o
 -10   3   2      622.20      550.12     34.72 o
  -9   3   2      190.25      245.32     31.34 o
  -8   3   2     3472.17     3458.25     74.59 o
  -7   3   2     4807.53     4418.49     82.64 o
  -6   3   2     3265.23     3272.30     64.74 o
  -5   3   2      795.54      895.38     30.92 o
  -4   3   2      522.23      559.97     23.58 o
  -3   3   2      855.50     1010.76     28.67 o
  -2   3   2     5042.31     5811.94     85.88 o
  -1   3   2      175.75      154.79      9.71 o
   0   3   2     1580.44     1686.64     33.85 o
   1   3   2      509.02      607.04     19.77 o
   2   3   2      280.70      335.23     13.53 o
   3   3   2      559.52      559.94     15.04 o
   4   3   2      544.83      598.18     17.98 o
   5   3   2      415.07      439.47     17.22 o
   6   3   2    14281.76    13930.20    142.38 o
   7   3   2     4510.05     3877.62     66.58 o
   8   3   2        1.04       32.32     29.97 o
   9   3   2      435.08      479.49     33.30 o
  10   3   2       10.36        8.37     26.14 o
  11   3   2      165.86      164.63     60.79 o
  12   3   2       13.16       39.44     30.89 o
  13   3   2       62.66       53.36     95.28 o
  14   3   2      280.96      313.28     59.89 o
 -15   4   2      162.19      260.06     50.04 o
 -14   4   2       97.01      110.99     47.82 o
 -13   4   2        1.00       71.21     37.78 o
 -12   4   2      366.60      441.30     52.95 o
 -11   4   2      142.89      175.25     34.38 o
 -10   4   2      776.65      695.16     39.26 o
  -9   4   2      579.38      578.86     35.05 o
  -8   4   2       13.67       -8.71     20.53 o
  -7   4   2     1034.02     1079.88     41.17 o
  -6   4   2     1167.52     1296.85     42.01 o
  -5   4   2      278.56      339.20     23.03 o
  -4   4   2      380.46      305.21     35.52 o
  -3   4   2     1463.01     1481.18     37.35 o
  -2   4   2     1204.38     1405.46     30.64 o
  -1   4   2     2208.13     2331.64     44.37 o
   0   4   2      149.47      219.87     31.61 o
   1   4   2     3460.26     3789.28     78.88 o
   2   4   2     1509.72     1475.68     41.56 o
   3   4   2     1740.93     1924.54     30.32 o
   4   4   2     1321.64     1171.44     24.17 o
   5   4   2     1234.30     1275.34     28.19 o
   6   4   2      143.64      209.70     19.04 o
   7   4   2      117.16      128.13     20.82 o
   8   4   2      250.53      236.73     30.85 o
   9   4   2       36.84       46.14     26.49 o
  10   4   2     2699.36     2438.61     69.53 o
  11   4   2      458.45      450.40     44.03 o
  12   4   2        0.06       20.30     46.74 o
  13   4   2        0.39       58.28     85.25 o
  14   4   2      126.09      228.57     61.33 o
 -14   5   2        5.00      100.07     42.27 o
 -13   5   2      249.53      358.73     47.13 o
 -12   5   2        5.32       49.82     35.69 o
 -11   5   2      307.70      383.23     43.97 o
 -10   5   2      194.50      253.78     38.07 o
  -9   5   2      599.56      543.64     36.53 o
  -8   5   2      497.89      467.31     37.84 o
  -7   5   2      221.66      425.10     36.57 o
  -6   5   2      984.66      883.09     37.51 o
  -5   5   2    14729.65    13966.48    189.76 o
  -4   5   2     2462.40     2541.62     57.00 o
  -3   5   2     3389.90     3190.84     55.31 o
  -2   5   2       38.64      109.29     15.41 o
  -1   5   2     1658.98     1653.96     39.53 o
   0   5   2      455.92      438.55     27.09 o
   1   5   2     3753.29     3728.27    119.40 o
   2   5   2      154.71      215.44     17.69 o
   3   5   2     1366.77     1362.49     29.62 o
   4   5   2     1842.04     1794.97     34.79 o
   5   5   2    17680.73    16865.25    225.88 o
   6   5   2      174.80      223.28     27.96 o
   7   5   2        1.63       12.47     21.65 o
   8   5   2      281.02      355.31     35.85 o
   9   5   2     2278.01     2081.86     63.93 o
  10   5   2       22.36       74.16     30.62 o
  11   5   2      282.50      479.61     63.23 o
  12   5   2       21.33       57.95     49.25 o
  13   5   2        0.30       52.02     53.88 o
  14   5   2        0.60       95.24     59.55 o
 -14   6   2       70.11      197.82     61.89 o
 -13   6   2      230.17      234.27     45.32 o
 -12   6   2       18.92       36.06     37.20 o
 -11   6   2        8.54        3.94     32.59 o
 -10   6   2      181.21      342.24     42.54 o
  -9   6   2     1270.26     1278.05     51.98 o
  -8   6   2      371.26      374.80     38.24 o
  -7   6   2      517.86      486.81     39.42 o
  -6   6   2      159.17      235.85     34.07 o
  -5   6   2      636.55      506.43     30.41 o
  -4   6   2      451.56      458.82     29.15 o
  -3   6   2      206.07      313.97     25.79 o
  -2   6   2        0.77       11.35     15.13 o
  -1   6   2    10386.12    10323.42    144.50 o
   0   6   2        2.72       27.32     19.99 o
   1   6   2    12872.38    12757.65    216.62 o
   2   6   2     1676.44     1763.29     58.98 o
   3   6   2        3.43      -11.87     14.46 o
   4   6   2       31.51       65.92     15.52 o
   5   6   2     1861.22     1752.62     45.94 o
   6   6   2        4.63       15.77     21.85 o
   7   6   2      597.06      515.94     35.20 o
   8   6   2      298.44      295.17     36.47 o
   9   6   2      125.56      197.80     90.27 o
  10   6   2      115.48       81.34     47.47 o
  11   6   2        1.36      -19.66     45.24 o
  12   6   2       92.21      168.01     57.11 o
  13   6   2       95.75       23.83     54.96 o
 -13   7   2       58.33       31.54    142.39 o
 -12   7   2      144.34      176.27     51.82 o
 -11   7   2        2.08      -26.55     31.56 o
 -10   7   2       68.31      129.98     51.63 o
  -9   7   2       83.01       38.76     32.64 o
  -8   7   2       20.74      -20.45     27.64 o
  -7   7   2      258.35      376.66     44.80 o
  -6   7   2     1032.12      961.12     43.61 o
  -5   7   2     1133.04     1128.98     44.91 o
  -4   7   2      148.77      223.57     29.62 o
  -3   7   2      769.08      723.34     30.71 o
  -2   7   2      255.30      282.31     26.79 o
  -1   7   2      956.80      844.84     34.50 o
   0   7   2     2778.11     2396.26     74.40 o
   1   7   2      255.53      336.54     31.00 o
   2   7   2       17.08       99.97     27.25 o
   3   7   2       52.13       79.70     16.72 o
   4   7   2        5.85       20.61     19.22 o
   5   7   2       97.47      153.21     24.86 o
   6   7   2     1711.83     1633.25     54.41 o
   7   7   2      300.03      418.76     39.65 o
   8   7   2       15.46       16.49     41.93 o
   9   7   2     1035.08      819.81     60.08 o
  10   7   2      100.31      121.58     50.12 o
  11   7   2        0.94       49.82     53.11 o
  12   7   2      381.28      339.25     64.23 o
 -12   8   2       65.43       69.75    167.96 o
 -11   8   2      562.99      708.65     54.97 o
 -10   8   2      186.43      292.25     74.32 o
  -9   8   2      150.14      160.82     36.93 o
  -8   8   2      403.31      406.08     44.05 o
  -7   8   2       62.24      124.31     33.02 o
  -6   8   2        2.16       -9.55     28.38 o
  -5   8   2       25.66       34.83     27.84 o
  -4   8   2      569.86      572.26     31.57 o
  -3   8   2     1406.75     1356.19     42.25 o
  -2   8   2      220.00      330.66     29.44 o
  -1   8   2      242.49      256.82     66.21 o
   0   8   2      109.79      164.33     33.50 o
   1   8   2       86.78       65.80     28.98 o
   2   8   2      570.60      482.88     44.14 o
   3   8   2     1422.75     1340.80     43.91 o
   4   8   2      743.24      699.37     34.33 o
   5   8   2      153.59      219.57     29.90 o
   6   8   2      403.29      535.23     40.75 o
   7   8   2      211.30      267.25     55.63 o
   8   8   2       82.00      157.24     84.25 o
   9   8   2       14.44       56.28     48.65 o
  10   8   2      636.18      715.26     79.46 o
  11   8   2       83.66      114.53     87.24 o
 -11   9   2      170.78      179.56     65.53 o
 -10   9   2       70.90       73.05     58.04 o
  -9   9   2       15.69       78.92     36.84 o
  -8   9   2      149.59      250.80     43.24 o
  -7   9   2     1335.74     1197.34     70.17 o
  -6   9   2        2.28       47.94     32.44 o
  -5   9   2       22.97       35.87     70.40 o
  -4   9   2      304.04      398.36     34.53 o
  -3   9   2       39.51       22.56     40.79 o
  -2   9   2      642.56      576.42     42.48 o
  -1   9   2      368.85      376.70     32.66 o
   0   9   2      725.65      670.53     45.71 o
   1   9   2      347.25      457.01     48.58 o
   2   9   2      931.60      840.86     40.86 o
   3   9   2       50.32      169.63     30.66 o
   4   9   2      196.90      168.04     29.59 o
   5   9   2        7.47       42.11     36.33 o
   6   9   2      108.69      187.37     57.17 o
   7   9   2      631.48      710.49     63.59 o
   8   9   2      234.59      155.60     52.31 o
   9   9   2       29.90      -21.61     55.63 o
  10   9   2      447.72      238.70     68.41 o
  -9  10   2        2.38      -52.16     53.58 o
  -8  10   2      621.82      652.52     51.98 o
  -7  10   2       34.65       90.03    117.83 o
  -6  10   2      385.80      416.23     52.25 o
  -5  10   2      186.16      154.30     62.68 o
  -4  10   2       43.04      100.70     38.76 o
  -3  10   2      830.51      808.83     52.85 o
  -2  10   2     1612.90     1498.35     61.25 o
  -1  10   2       24.39       61.03     34.77 o
   0  10   2       81.61       47.20     37.19 o
   1  10   2       25.94       30.35     39.62 o
   2  10   2     1787.55     1527.46     46.08 o
   3  10   2      438.86      502.63     39.63 o
   4  10   2        0.95      -21.91     37.27 o
   5  10   2      123.60      136.74     83.76 o
   6  10   2      239.92      266.14     57.77 o
   7  10   2        0.07       17.94     76.22 o
   8  10   2      563.93      574.18     95.27 o
   9  10   2       37.09      146.53    117.32 o
  -8  11   2        0.38       12.03    103.28 o
  -7  11   2       19.81      -20.11     65.68 o
  -6  11   2      129.18      149.26     86.24 o
  -5  11   2        4.78       18.90     53.15 o
  -4  11   2      190.08      275.95     60.07 o
  -3  11   2       38.95       22.31     42.04 o
  -2  11   2      352.65      382.97     60.25 o
  -1  11   2        5.97      153.74     43.96 o
   0  11   2      186.52      349.07     52.83 o
   1  11   2        0.19       85.78     61.17 o
   2  11   2      759.89      826.13     54.84 o
   3  11   2       65.15       96.48     57.08 o
   4  11   2      483.01      608.24     80.84 o
   5  11   2       24.16       94.32     61.92 o
   6  11   2       12.91      136.07     61.92 o
   7  11   2        4.10       21.06    104.78 o
  -5  12   2        1.11       74.28     57.09 o
  -4  12   2       11.35        3.76     93.25 o
  -3  12   2      555.20      665.48     69.88 o
  -2  12   2      352.30      540.23     64.35 o
  -1  12   2       43.00       51.41     45.94 o
   0  12   2       56.62       27.81     67.69 o
   1  12   2       40.24       73.04     66.22 o
   2  12   2      101.47      185.39     83.73 o
   3  12   2      756.94      798.80     79.76 o
   4  12   2       29.65       10.94     64.73 o
 -15   0   3       32.67       37.11     64.18 o
 -13   0   3        1.50      -29.09     50.15 o
 -11   0   3      838.96      788.76     51.66 o
  -9   0   3     1306.15     1377.59     57.07 o
  -7   0   3     1472.64     1456.42     52.14 o
  -5   0   3     9421.02     9613.83    154.93 o
  -3   0   3     2441.95     2695.23     76.26 o
  -1   0   3     4083.52     4686.04    104.36 o
   1   0   3     7105.77     7928.49    119.91 o
   3   0   3    20448.47    20758.70    240.68 o
   5   0   3     3756.26     3629.37     62.56 o
   7   0   3      409.70      349.93     26.32 o
   9   0   3     1123.00      974.84     39.69 o
  11   0   3     1459.78     1330.60     62.77 o
  13   0   3      788.51      597.35     51.32 o
  15   0   3       15.37       76.21     72.20 o
 -16   1   3       42.93      157.28     53.83 o
 -15   1   3      630.67      639.81     54.50 o
 -14   1   3      301.77      399.82     47.54 o
 -13   1   3       20.34       42.49     33.28 o
 -12   1   3       83.79      144.92     34.32 o
 -11   1   3       71.81       71.03     30.24 o
 -10   1   3      790.54      709.73     38.50 o
  -9   1   3      638.03      513.95     32.53 o
  -8   1   3      746.93      682.15     32.99 o
  -7   1   3     1076.98     1019.33     35.90 o
  -6   1   3     2017.57     1780.84     43.39 o
  -5   1   3      441.24      499.31     22.77 o
  -4   1   3      392.24      489.79     13.93 o
  -3   1   3     1408.07     1740.24     44.63 o
  -2   1   3    68632.65    75079.12    874.65 o
  -1   1   3    63830.82    70941.93   1568.56 o
   0   1   3       58.60      137.04     10.74 o
   1   1   3    33535.33    36498.26    463.32 o
   2   1   3     3519.88     3817.95     35.73 o
   3   1   3     1259.94     1400.46     21.36 o
   4   1   3     1570.57     1659.50     25.83 o
   5   1   3     2475.97     2811.58     37.54 o
   6   1   3      621.12      664.00     19.66 o
   7   1   3      108.65      124.89     15.26 o
   8   1   3      525.95      583.70     21.79 o
   9   1   3     1460.75     1323.08     31.46 o
  10   1   3      695.93      625.28     28.38 o
  11   1   3        1.47       -3.17     23.45 o
  12   1   3      255.81      249.43     37.40 o
  13   1   3      379.42      462.63     38.68 o
  14   1   3       18.78       36.53     37.12 o
  15   1   3       76.99      291.22     59.46 o
 -15   2   3        6.04       66.15     45.39 o
 -14   2   3      133.44       86.40     49.13 o
 -13   2   3        0.29       22.28     32.91 o
 -12   2   3      209.34      251.30     37.97 o
 -11   2   3       20.74       26.37     27.02 o
 -10   2   3      443.71      413.70     31.94 o
  -9   2   3      690.09      633.31     34.44 o
  -8   2   3      201.93      238.76     28.14 o
  -7   2   3     2128.90     2004.26     50.17 o
  -6   2   3     4945.27     4905.78     81.98 o
  -5   2   3      373.27      337.85     20.46 o
  -4   2   3     1436.80     1441.73     34.32 o
  -3   2   3       24.42       30.55      6.99 o
  -2   2   3     6193.63     7354.30     81.02 o
  -1   2   3       22.31       78.20      8.27 o
   0   2   3     4887.40     5901.84     60.29 o
   1   2   3     7439.19     8138.29     89.94 o
   2   2   3      487.28      513.13     14.33 o
   3   2   3        5.25       23.55      7.35 o
   4   2   3      419.46      522.27     16.61 o
   5   2   3      829.82      807.15     19.70 o
   6   2   3       52.40       51.53     12.14 o
   7   2   3     2377.54     2237.41     37.14 o
   8   2   3     3456.87     3061.62     62.23 o
   9   2   3      332.89      391.48     28.11 o
  10   2   3      516.10      506.89     29.79 o
  11   2   3       11.58       49.45     22.50 o
  12   2   3      232.93      343.16     36.24 o
  13   2   3       62.16      173.01     70.20 o
  14   2   3      393.35      566.35     68.36 o
  15   2   3       64.80      274.58     60.54 o
 -15   3   3       28.10       26.70     38.78 o
 -14   3   3       21.44       30.22     37.33 o
 -13   3   3      477.70      548.96     49.69 o
 -12   3   3       23.80       50.92     31.36 o
 -11   3   3       25.67       20.88     28.89 o
 -10   3   3      349.18      343.50     37.69 o
  -9   3   3      715.89      665.48     35.21 o
  -8   3   3        1.04      -19.51     35.36 o
  -7   3   3     2277.30     2158.92     53.80 o
  -6   3   3     1636.73     1410.24     41.03 o
  -5   3   3     1239.74     1348.72     37.64 o
  -4   3   3     2768.78     2895.54     54.46 o
  -3   3   3     2310.65     2340.81     45.04 o
  -2   3   3     2578.51     2807.85     41.42 o
  -1   3   3      703.11      836.60     18.69 o
   0   3   3       26.55       32.23     10.61 o
   1   3   3     3146.97     3477.73     49.39 o
   2   3   3     2076.56     2332.00     36.87 o
   3   3   3      145.83      187.30     11.95 o
   4   3   3     7471.62     8241.23     89.03 o
   5   3   3     1358.31     1180.22     26.91 o
   6   3   3       10.61       38.33     13.78 o
   7   3   3       43.61      157.31     18.04 o
   8   3   3      555.07      518.07     27.44 o
   9   3   3       47.36       53.64     21.90 o
  10   3   3      453.35      512.33     56.53 o
  11   3   3     1937.47     1750.61     71.27 o
  12   3   3      237.82      240.30    104.81 o
  13   3   3        0.30        0.47     47.83 o
  14   3   3        0.07      110.30     57.44 o
 -15   4   3        1.51       89.60     43.70 o
 -14   4   3      385.13      422.43     60.09 o
 -13   4   3      427.14      377.58     48.66 o
 -12   4   3      243.61      326.14     42.42 o
 -11   4   3      282.08      353.74     39.90 o
 -10   4   3       46.87       28.55     26.97 o
  -9   4   3      516.20      475.09     34.60 o
  -8   4   3      119.14      101.28     26.22 o
  -7   4   3     2700.34     2378.23     59.51 o
  -6   4   3      118.65       82.69     21.16 o
  -5   4   3      870.35      837.52     32.25 o
  -4   4   3     1590.90     1481.58     39.13 o
  -3   4   3      724.71      702.30     26.25 o
  -2   4   3     3617.25     3872.88     56.77 o
  -1   4   3      549.06      567.23     16.55 o
   0   4   3     1674.41     1864.55     32.21 o
   1   4   3     9980.06    10827.22    123.29 o
   2   4   3    10475.31    11351.40    128.81 o
   3   4   3      230.40      292.32     13.51 o
   4   4   3     3548.21     3667.96     47.39 o
   5   4   3     1815.89     1895.87     35.58 o
   6   4   3     5615.83     5538.12     72.70 o
   7   4   3     4215.52     3897.03     70.01 o
   8   4   3      112.50      169.36     24.78 o
   9   4   3      199.45      225.37     34.61 o
  10   4   3      137.50      258.02     50.30 o
  11   4   3       60.06       60.64     87.26 o
  12   4   3      895.71      766.84     60.63 o
  13   4   3      173.55      405.34     93.77 o
  14   4   3       56.40      160.49     58.13 o
 -14   5   3      186.60      248.48     48.53 o
 -13   5   3       16.10       40.87     62.70 o
 -12   5   3       22.18       60.60     45.25 o
 -11   5   3       57.99       47.39     40.48 o
 -10   5   3        3.64        0.24     27.61 o
  -9   5   3      126.53      223.09     35.36 o
  -8   5   3     4398.74     4132.15     88.64 o
  -7   5   3      116.00      114.21     26.24 o
  -6   5   3      430.30      464.75     28.83 o
  -5   5   3     1935.41     1990.55     51.72 o
  -4   5   3       28.46       88.00     32.33 o
  -3   5   3     1754.09     1747.42     44.60 o
  -2   5   3     5487.27     5460.19     75.78 o
  -1   5   3       24.72       47.68     20.27 o
   0   5   3     3142.33     3040.05     54.52 o
   1   5   3      477.72      485.95     23.47 o
   2   5   3     7903.21     7901.67    100.08 o
   3   5   3      669.73      744.52     20.95 o
   4   5   3      107.70      120.90     14.65 o
   5   5   3     1727.37     1627.06     36.37 o
   6   5   3     3584.12     3213.31     62.39 o
   7   5   3      259.60      252.01     26.35 o
   8   5   3     1858.43     1769.93     56.17 o
   9   5   3       38.14       67.72     43.10 o
  10   5   3        0.66       23.63    110.83 o
  11   5   3      562.65      533.05     65.59 o
  12   5   3      379.20      396.49     63.11 o
  13   5   3       43.53       96.09     53.96 o
 -14   6   3        9.03      114.91     43.15 o
 -13   6   3       63.65      173.82     42.94 o
 -12   6   3      625.27      606.64     52.19 o
 -11   6   3       55.09      121.21     44.88 o
 -10   6   3       61.90      147.52     36.43 o
  -9   6   3       10.10       31.79     49.25 o
  -8   6   3        5.03       32.49     27.28 o
  -7   6   3       57.66       25.58     23.76 o
  -6   6   3      310.52      367.98     30.53 o
  -5   6   3      731.30      612.21     33.04 o
  -4   6   3     2850.80     2632.03     70.59 o
  -3   6   3      264.30      317.67     24.05 o
  -2   6   3     2769.67     2632.62     50.51 o
  -1   6   3       54.49      112.52     31.49 o
   0   6   3       44.13       45.69     14.58 o
   1   6   3     2563.94     2408.82     68.71 o
   2   6   3     7436.18     7104.27    111.33 o
   3   6   3      102.40      138.33     17.19 o
   4   6   3       24.65       33.49     14.61 o
   5   6   3      260.09      269.56     25.05 o
   6   6   3      421.89      455.50     32.41 o
   7   6   3     1711.04     1555.71     53.16 o
   8   6   3       78.62       75.06     45.64 o
   9   6   3       35.43       28.97     42.89 o
  10   6   3      504.76      610.35     69.64 o
  11   6   3       19.36       18.81     69.70 o
  12   6   3      685.31      749.18     84.24 o
  13   6   3       15.26      107.82     58.24 o
 -13   7   3      230.23      392.19    102.07 o
 -12   7   3      484.15      658.44     58.73 o
 -11   7   3       72.74      110.47     39.03 o
 -10   7   3      200.66      344.46     45.02 o
  -9   7   3      591.71      610.69     43.44 o
  -8   7   3      174.21      156.97     34.39 o
  -7   7   3       49.89      119.59     30.64 o
  -6   7   3      706.50      736.98     38.91 o
  -5   7   3      247.15      262.26     30.88 o
  -4   7   3      103.83      101.83     24.43 o
  -3   7   3     1428.47     1377.40     39.33 o
  -2   7   3      100.37      186.77     22.64 o
  -1   7   3       28.57       59.63     16.33 o
   0   7   3      428.19      382.40     32.84 o
   1   7   3     1836.73     1824.12     63.03 o
   2   7   3     2326.48     2130.24     53.91 o
   3   7   3     1569.08     1587.45     37.61 o
   4   7   3      496.94      475.70     28.20 o
   5   7   3      560.77      555.81     31.11 o
   6   7   3       96.52      114.82     28.24 o
   7   7   3       91.94       52.47     41.45 o
   8   7   3     1023.44      827.95     61.11 o
   9   7   3        3.15       47.28     46.68 o
  10   7   3        0.20      -78.98     44.78 o
  11   7   3      740.52      677.43    148.42 o
  12   7   3       72.95       81.92     57.94 o
 -12   8   3        5.88       57.52     47.39 o
 -11   8   3       51.61      110.52     42.50 o
 -10   8   3      338.64      519.83     53.74 o
  -9   8   3      753.47      721.68     44.40 o
  -8   8   3       14.41       39.41     31.51 o
  -7   8   3     1233.87     1083.70     48.43 o
  -6   8   3      214.80      245.36     33.97 o
  -5   8   3       16.55       38.88     26.66 o
  -4   8   3       15.20       32.51     32.73 o
  -3   8   3      165.95      294.08     28.95 o
  -2   8   3      443.61      519.76     39.00 o
  -1   8   3        0.34       27.92     25.07 o
   0   8   3     1898.88     1688.95     98.81 o
   1   8   3     1162.77     1044.99     51.98 o
   2   8   3        2.34       26.86     21.36 o
   3   8   3       70.94      118.18     25.26 o
   4   8   3       10.41       29.62     22.72 o
   5   8   3      447.94      472.28     47.98 o
   6   8   3      132.04      175.91     47.96 o
   7   8   3      289.62      421.73     61.69 o
   8   8   3      429.16      575.67     75.22 o
   9   8   3        0.80       -6.03     50.03 o
  10   8   3      168.59      254.16     62.87 o
  11   8   3      232.74      167.50     63.58 o
 -11   9   3      449.71      477.72     55.48 o
 -10   9   3      664.54      642.06     49.45 o
  -9   9   3       58.81      261.50     65.42 o
  -8   9   3        0.47       39.09     35.90 o
  -7   9   3      143.86      144.92     36.44 o
  -6   9   3      618.57      695.98     44.47 o
  -5   9   3      209.98      238.98     47.42 o
  -4   9   3      815.72      724.64     53.97 o
  -3   9   3      287.14      342.02     41.86 o
  -2   9   3      135.62      166.27     42.14 o
  -1   9   3      596.17      543.67     39.49 o
   0   9   3        1.29      -25.59     30.47 o
   1   9   3      313.65      329.06     90.78 o
   2   9   3       30.76       73.83     32.06 o
   3   9   3       62.34      111.75     28.26 o
   4   9   3     2193.90     1872.86     67.34 o
   5   9   3        2.13       34.21     37.13 o
   6   9   3      152.58      131.01    107.31 o
   7   9   3       12.79       48.85     89.76 o
   8   9   3       20.89       28.09     54.79 o
   9   9   3      274.83      340.82     64.33 o
  10   9   3      473.45      554.47     83.23 o
 -10  10   3      242.18      342.16    105.29 o
  -9  10   3       28.15       45.09    133.37 o
  -8  10   3      112.62      220.79     56.03 o
  -7  10   3       57.96       80.38    111.82 o
  -6  10   3      330.41      322.72     79.23 o
  -5  10   3     1092.54      962.32     65.49 o
  -4  10   3       44.06      159.27     49.15 o
  -3  10   3      128.80      176.54     40.69 o
  -2  10   3        1.41       32.07     34.84 o
  -1  10   3      380.83      459.27     43.47 o
   0  10   3      382.61      498.17     48.03 o
   1  10   3       32.72       49.21     36.99 o
   2  10   3      126.74      178.91     61.79 o
   3  10   3     1133.90     1004.05     54.18 o
   4  10   3       79.38       92.28     37.14 o
   5  10   3     1518.76     1262.66     62.19 o
   6  10   3       21.99       80.76     56.60 o
   7  10   3       14.80      -13.21     49.39 o
   8  10   3      195.44      179.35     78.71 o
   9  10   3      231.83      221.50     67.32 o
  -8  11   3        8.57      123.89     61.73 o
  -7  11   3      230.97      326.46     93.76 o
  -6  11   3        3.82       26.85     57.16 o
  -5  11   3      280.50      241.16     60.19 o
  -4  11   3       11.17       54.30     49.70 o
  -3  11   3        8.57       51.76     64.62 o
  -2  11   3       76.50      110.38     45.14 o
  -1  11   3     1108.57      946.21     58.73 o
   0  11   3       26.36      101.13     45.35 o
   1  11   3      369.61      507.46     89.26 o
   2  11   3       21.03      102.70     55.50 o
   3  11   3      267.98      371.51     49.56 o
   4  11   3       45.09       66.06     43.59 o
   5  11   3      257.33      300.65     49.10 o
   6  11   3        1.21       88.05     71.70 o
   7  11   3       95.22      163.99     72.69 o
  -5  12   3       57.80      211.58    118.82 o
  -4  12   3       14.16       60.41     57.68 o
  -3  12   3       36.73      103.60     63.98 o
  -2  12   3      129.27      332.87     52.57 o
  -1  12   3       57.77       12.03     70.19 o
   0  12   3       40.97      171.48     77.21 o
   1  12   3      100.06      142.40     76.21 o
   2  12   3       53.20       78.90     77.21 o
   3  12   3      411.94      470.72     82.17 o
   4  12   3        5.39      -44.61     60.26 o
 -16   0   4      245.77      357.98     89.25 o
 -14   0   4      810.68      613.78     79.23 o
 -12   0   4       59.83       53.16     50.15 o
 -10   0   4      339.40      382.21     61.19 o
  -8   0   4    10757.17    10231.00    180.45 o
  -6   0   4     5706.30     6300.11    168.57 o
  -4   0   4      543.60      698.38     38.13 o
  -2   0   4     6203.03     7032.37    108.55 o
   0   0   4    87306.27    98162.20   2172.39 o
   2   0   4    12396.02    12712.37    152.77 o
   4   0   4      499.32      501.75     21.70 o
   6   0   4     5077.19     4719.47     79.54 o
   8   0   4       84.96      130.66     25.08 o
  10   0   4      150.01      168.60     50.61 o
  12   0   4      179.63      275.21     56.17 o
  14   0   4      261.90      315.88     78.22 o
 -16   1   4        4.48       15.98     50.92 o
 -15   1   4      160.50      242.28     53.89 o
 -14   1   4       44.73       81.90     36.48 o
 -13   1   4      469.11      542.27     50.54 o
 -12   1   4      173.76      164.11     34.26 o
 -11   1   4        1.00       -8.83     25.66 o
 -10   1   4      396.12      479.21     40.74 o
  -9   1   4     1655.92     1450.53     48.37 o
  -8   1   4       16.53      -15.15     18.21 o
  -7   1   4        9.30        8.68     17.64 o
  -6   1   4     3872.02     4089.56     81.15 o
  -5   1   4     4226.34     4260.45     64.16 o
  -4   1   4     1483.08     1517.33     26.71 o
  -3   1   4       99.28      133.75     10.09 o
  -2   1   4     1033.45     1115.79     38.37 o
  -1   1   4     1263.45     1157.75     20.27 o
   0   1   4      876.75      920.60     22.16 o
   1   1   4    10841.57    11870.08    145.52 o
   2   1   4     4981.87     5326.71     51.36 o
   3   1   4     2769.00     3044.69     35.56 o
   4   1   4     5679.59     5807.48     71.03 o
   5   1   4     2212.59     2390.09     37.97 o
   6   1   4     2727.64     2345.65     36.55 o
   7   1   4     1629.84     1577.18     31.62 o
   8   1   4      417.67      423.11     20.57 o
   9   1   4      363.48      447.58     22.92 o
  10   1   4      551.61      487.74     25.88 o
  11   1   4        8.49      -25.72     29.53 o
  12   1   4      286.30      329.87     34.96 o
  13   1   4       98.70      204.60     41.66 o
  14   1   4        7.12       50.74     37.75 o
 -16   2   4       24.61      133.56     43.80 o
 -15   2   4       21.12       92.61     42.99 o
 -14   2   4      284.84      341.68     46.53 o
 -13   2   4      594.49      544.23     41.71 o
 -12   2   4      863.82      743.77     43.21 o
 -11   2   4      266.86      307.35     38.15 o
 -10   2   4     1053.20      874.70     41.68 o
  -9   2   4     2225.19     2112.23     58.66 o
  -8   2   4       85.10       78.24     24.23 o
  -7   2   4     1999.13     1902.69     48.78 o
  -6   2   4      931.11      931.97     32.41 o
  -5   2   4     2285.80     2373.38     48.74 o
  -4   2   4     1664.00     1757.01     29.67 o
  -3   2   4       51.19       80.43      9.99 o
  -2   2   4      736.09      859.64     18.81 o
  -1   2   4    16892.03    18508.70    167.13 o
   0   2   4      634.61      621.92     21.87 o
   1   2   4     2180.72     2440.01     34.85 o
   2   2   4     7079.12     6988.37     70.61 o
   3   2   4     2744.42     3045.56     33.23 o
   4   2   4     8209.59     8573.32     81.74 o
   5   2   4     5519.78     4980.38     56.34 o
   6   2   4     1085.53     1238.26     26.38 o
   7   2   4      452.68      438.52     23.26 o
   8   2   4      468.26      483.02     21.12 o
   9   2   4      855.43      704.48     33.43 o
  10   2   4        3.37        3.61     19.57 o
  11   2   4     1403.54     1261.63     39.52 o
  12   2   4      551.17      639.05     48.70 o
  13   2   4      101.88      136.56     38.37 o
  14   2   4       68.96      117.83     48.92 o
 -15   3   4       81.29      133.83     43.15 o
 -14   3   4        0.10        1.38     36.92 o
 -13   3   4      536.05      496.89     51.18 o
 -12   3   4       22.73       -0.39     28.82 o
 -11   3   4        1.02      -27.32     28.90 o
 -10   3   4      482.92      464.03     33.43 o
  -9   3   4      382.48      484.30     47.82 o
  -8   3   4     2051.62     2064.99     55.91 o
  -7   3   4      510.75      427.20     26.78 o
  -6   3   4     3685.55     3629.99     98.14 o
  -5   3   4      255.04      277.83     27.22 o
  -4   3   4      424.07      451.47     14.50 o
  -3   3   4       81.28      134.67     11.03 o
  -2   3   4     4068.74     4246.18     54.51 o
  -1   3   4       56.64       56.47      8.95 o
   0   3   4     6604.57     7242.91     75.67 o
   1   3   4    14307.24    15473.98    163.75 o
   2   3   4      470.19      549.05     22.59 o
   3   3   4       41.83      104.37     10.40 o
   4   3   4      936.44     1078.03     22.33 o
   5   3   4     2836.06     2681.05     42.67 o
   6   3   4        0.64        5.96     12.36 o
   7   3   4     1172.87     1182.89     31.10 o
   8   3   4     3902.88     3547.21    123.22 o
   9   3   4        2.85        8.40     21.16 o
  10   3   4        5.21      -10.32     27.09 o
  11   3   4       74.67       99.46     45.59 o
  12   3   4       44.55       98.57     39.28 o
  13   3   4       16.82      -17.25     45.94 o
  14   3   4      393.10      515.59     69.48 o
 -15   4   4        9.51       37.82     40.16 o
 -14   4   4       83.43      118.21     40.87 o
 -13   4   4       47.18       32.42     35.10 o
 -12   4   4      402.11      456.14     47.85 o
 -11   4   4      407.49      489.19     50.19 o
 -10   4   4       42.53       25.05     44.93 o
  -9   4   4       30.83        3.68     47.44 o
  -8   4   4     1213.05     1085.25     42.81 o
  -7   4   4     1594.47     1638.64     58.08 o
  -6   4   4     2369.96     2254.18     55.10 o
  -5   4   4       57.23      160.43     25.75 o
  -4   4   4        2.20       17.86     14.38 o
  -3   4   4     1050.23     1078.96     24.65 o
  -2   4   4     2307.03     2594.19     40.86 o
  -1   4   4     2400.27     2227.34     32.57 o
   0   4   4     1636.93     1634.89     26.44 o
   1   4   4      342.08      350.11     16.19 o
   2   4   4      676.86      712.19     21.45 o
   3   4   4     3658.50     3976.35     53.42 o
   4   4   4     4661.68     4232.93     52.79 o
   5   4   4       74.78      154.07     23.53 o
   6   4   4      864.05      657.67     25.84 o
   7   4   4      553.84      517.13     37.94 o
   8   4   4      890.82      876.40     34.90 o
   9   4   4     1112.94     1055.70     48.92 o
  10   4   4        4.44       -2.62     59.01 o
  11   4   4      150.32      138.06     38.74 o
  12   4   4      512.12      556.75     67.80 o
  13   4   4       43.01       64.51     50.33 o
  14   4   4       12.36      121.21     55.97 o
 -14   5   4        9.75      112.18     41.18 o
 -13   5   4      240.53      272.87     45.78 o
 -12   5   4      279.64      393.19     45.28 o
 -11   5   4     1214.28      993.86     49.93 o
 -10   5   4       62.79       53.25     29.70 o
  -9   5   4      115.37      209.42     34.43 o
  -8   5   4        4.04      -18.93     23.23 o
  -7   5   4      411.68      460.68     30.96 o
  -6   5   4       11.28        4.78     19.98 o
  -5   5   4     2449.24     2384.52     56.78 o
  -4   5   4      999.45      919.60     34.07 o
  -3   5   4     5904.87     5467.02     88.20 o
  -2   5   4       31.67       33.02     13.33 o
  -1   5   4       92.67      130.03     13.20 o
   0   5   4      307.66      345.58     16.09 o
   1   5   4     1333.41     1278.86     30.99 o
   2   5   4     1730.32     1763.60     37.31 o
   3   5   4    19582.45    19083.48    208.28 o
   4   5   4      466.10      489.48     18.71 o
   5   5   4     1425.28     1312.02     29.73 o
   6   5   4      192.67      231.95     25.32 o
   7   5   4       56.62       68.75     27.21 o
   8   5   4       99.76      104.48     33.63 o
   9   5   4      414.49      506.84     44.62 o
  10   5   4       23.51       36.52     55.67 o
  11   5   4      264.82      360.73     59.67 o
  12   5   4       54.97       -3.78     68.19 o
  13   5   4      494.53      539.01     72.28 o
 -14   6   4        0.28       36.30     42.87 o
 -13   6   4       43.71       13.52     55.19 o
 -12   6   4      337.02      352.69     48.51 o
 -11   6   4        0.56       31.05     32.06 o
 -10   6   4       83.03       98.20     33.17 o
  -9   6   4       30.20       89.68     36.79 o
  -8   6   4        0.64       -7.65     44.54 o
  -7   6   4     3674.42     3034.10     73.64 o
  -6   6   4     1121.83     1088.80     42.66 o
  -5   6   4      404.06      404.66     26.78 o
  -4   6   4        1.87      -12.82     17.89 o
  -3   6   4     2708.50     2615.79     58.45 o
  -2   6   4     2649.46     2394.95     46.64 o
  -1   6   4     6348.09     5804.47     92.10 o
   0   6   4      298.85      305.74     20.18 o
   1   6   4      362.54      410.74     20.50 o
   2   6   4      448.64      536.88     24.01 o
   3   6   4      305.70      350.20     25.63 o
   4   6   4     2314.11     2230.64     39.84 o
   5   6   4      258.31      336.86     23.76 o
   6   6   4      313.89      400.97     29.08 o
   7   6   4     2102.91     1878.77     63.36 o
   8   6   4       87.83       58.80     39.25 o
   9   6   4      649.64      642.19     55.27 o
  10   6   4      155.65      228.89     53.83 o
  11   6   4       46.35       20.10     55.66 o
  12   6   4       51.91      125.33     54.44 o
  13   6   4       52.57       82.83     58.09 o
 -13   7   4       11.66      134.73     44.18 o
 -12   7   4      152.87      202.19     88.02 o
 -11   7   4      482.17      609.64     56.61 o
 -10   7   4      258.40      330.05     71.41 o
  -9   7   4      866.69      872.49     45.97 o
  -8   7   4      326.24      481.24     43.45 o
  -7   7   4      785.44      727.22     40.79 o
  -6   7   4     1454.85     1306.67     49.13 o
  -5   7   4      267.68      371.88     34.77 o
  -4   7   4     1106.03     1036.65     42.23 o
  -3   7   4      181.86      192.01     26.43 o
  -2   7   4     1209.99     1174.97     35.20 o
  -1   7   4      219.73      242.10     29.15 o
   0   7   4      341.51      352.13     39.63 o
   1   7   4      571.42      504.31     27.56 o
   2   7   4     1442.33     1461.24     44.38 o
   3   7   4     3360.44     2979.28     57.34 o
   4   7   4      577.76      587.79     29.29 o
   5   7   4      299.03      474.71     44.79 o
   6   7   4       49.99       40.72     50.65 o
   7   7   4        1.87      104.18     43.13 o
   8   7   4     1416.18     1250.19     71.23 o
   9   7   4       57.01       90.23     53.98 o
  10   7   4       39.84       55.62    105.30 o
  11   7   4      154.47      186.39    114.32 o
  12   7   4       50.93       10.46     56.34 o
 -12   8   4       50.88      158.13     45.49 o
 -11   8   4      138.80      237.55     45.81 o
 -10   8   4      442.98      375.02     50.01 o
  -9   8   4       58.56      158.59     37.95 o
  -8   8   4       70.60       64.98     36.22 o
  -7   8   4        1.59        0.93     29.20 o
  -6   8   4       86.23      188.78     69.56 o
  -5   8   4     2002.63     1849.13     58.18 o
  -4   8   4      175.20      199.35     42.12 o
  -3   8   4     1222.09     1192.20     74.83 o
  -2   8   4      345.90      427.69     36.42 o
  -1   8   4        8.78       29.04     26.70 o
   0   8   4      286.28      444.74     45.70 o
   1   8   4      420.70      435.94     39.82 o
   2   8   4      400.46      351.47     27.37 o
   3   8   4       10.50       74.91     17.97 o
   4   8   4      424.16      471.00     38.94 o
   5   8   4      708.82      649.42     42.91 o
   6   8   4       13.98       26.42     41.55 o
   7   8   4        8.60      -26.33     38.12 o
   8   8   4      413.20      570.17    139.91 o
   9   8   4       92.91       75.55     93.77 o
  10   8   4       17.86       95.49     71.20 o
  11   8   4      770.43      836.31     89.52 o
 -11   9   4       97.02      146.19     84.09 o
 -10   9   4       83.08      148.08     44.50 o
  -9   9   4      494.00      552.89     50.11 o
  -8   9   4        1.33       80.41     36.50 o
  -7   9   4        5.14       39.85     32.99 o
  -6   9   4      785.39      582.84     52.51 o
  -5   9   4     1559.16     1240.28     84.76 o
  -4   9   4       82.08      137.83     44.10 o
  -3   9   4      648.34      569.66     44.47 o
  -2   9   4      115.26      155.27     34.66 o
  -1   9   4       12.73       21.16     28.35 o
   0   9   4      174.26      214.27     29.39 o
   1   9   4      447.33      452.02     43.59 o
   2   9   4       91.91       99.15     33.77 o
   3   9   4       97.73       99.41     33.37 o
   4   9   4        6.52        5.02     33.10 o
   5   9   4      451.05      516.19     51.69 o
   6   9   4      290.17      273.76     56.26 o
   7   9   4      578.84      647.94     99.29 o
   8   9   4      220.38      183.40     58.07 o
   9   9   4      426.75      556.62     76.07 o
  10   9   4       14.46       94.73     94.76 o
 -10  10   4      240.22      482.20    106.79 o
  -9  10   4      157.75      251.46     85.73 o
  -8  10   4      345.77      559.14     78.72 o
  -7  10   4       63.63      127.01    110.31 o
  -6  10   4      186.27      284.04     72.21 o
  -5  10   4       41.71      186.20    110.82 o
  -4  10   4       11.99        1.95     45.64 o
  -3  10   4        2.28      103.10     37.81 o
  -2  10   4       22.42       24.93     33.63 o
  -1  10   4       10.68        3.84     32.47 o
   0  10   4     2132.25     1867.78     66.45 o
   1  10   4        3.17       84.04     36.80 o
   2  10   4      598.83      595.49     50.68 o
   3  10   4      108.50      171.07     41.36 o
   4  10   4       55.22       49.30     41.19 o
   5  10   4      189.35      311.87     50.03 o
   6  10   4      497.51      692.96    144.41 o
   7  10   4       45.31      -38.12     58.54 o
   8  10   4       32.72      -15.65     56.60 o
  -8  11   4        5.52      101.05     78.21 o
  -7  11   4       19.47       82.58     61.17 o
  -6  11   4      106.74      261.62     93.26 o
  -5  11   4        5.67       41.60    111.82 o
  -4  11   4     2049.66     1626.15     87.79 o
  -3  11   4        6.74       34.64     60.17 o
  -2  11   4      226.60      304.47     58.96 o
  -1  11   4       44.70       23.07     57.17 o
   0  11   4        2.21      121.35     62.18 o
   1  11   4       77.97      171.49     71.20 o
   2  11   4       85.32      100.94     39.66 o
   3  11   4       88.68      182.79     46.45 o
   4  11   4      860.82      819.10     57.09 o
   5  11   4        7.65       78.06     76.07 o
   6  11   4      262.98      442.52     73.21 o
  -5  12   4       74.27      193.10    100.78 o
  -4  12   4        0.19      -77.66     59.03 o
  -3  12   4       12.61       31.88     71.19 o
  -2  12   4       32.26      142.39     70.19 o
  -1  12   4      265.17      328.91     91.25 o
   0  12   4      260.10      292.80     78.22 o
   1  12   4       66.19      125.35     77.21 o
   2  12   4      180.18      268.80     74.07 o
   3  12   4       15.66       31.70     61.18 o
 -15   0   5      129.52      109.30     65.18 o
 -13   0   5     1067.32      890.65     83.24 o
 -11   0   5     1018.36      948.94     76.23 o
  -9   0   5     1033.16      965.09     66.22 o
  -7   0   5      641.68      550.83     48.15 o
  -5   0   5      195.80      290.01     18.74 o
  -3   0   5    20011.93    20730.64    677.32 o
  -1   0   5     1936.04     2035.30     40.99 o
   1   0   5      823.51     1160.01     31.11 o
   3   0   5     7034.69     6726.75    160.12 o
   5   0   5     2754.10     2898.00     56.08 o
   7   0   5       43.50       44.15     21.96 o
   9   0   5        1.91       16.80     23.95 o
  11   0   5     1318.87     1049.28     57.44 o
  13   0   5       11.03       72.21     59.17 o
 -16   1   5        0.03       95.92     51.31 o
 -15   1   5        4.72       58.16    100.79 o
 -14   1   5       82.91       44.62     43.58 o
 -13   1   5      987.24      821.50     57.43 o
 -12   1   5      235.23      224.01     37.70 o
 -11   1   5       89.85      153.96     32.23 o
 -10   1   5      114.04      168.02     29.91 o
  -9   1   5     1003.12     1016.60     41.47 o
  -8   1   5      431.34      409.51     28.09 o
  -7   1   5    11768.74    11865.98    176.68 o
  -6   1   5     2766.23     3009.16     46.59 o
  -5   1   5        1.05       15.00      8.98 o
  -4   1   5     3367.18     3539.84     60.50 o
  -3   1   5      186.36      218.70     11.16 o
  -2   1   5     1222.56     1550.94     26.07 o
  -1   1   5     4576.81     5726.27     79.66 o
   0   1   5     1980.15     2176.28     36.06 o
   1   1   5     4316.80     4648.14     68.67 o
   2   1   5     2741.47     3063.82     35.75 o
   3   1   5       98.02      106.67     11.29 o
   4   1   5      843.65      776.85     18.56 o
   5   1   5     1018.82     1119.99     23.85 o
   6   1   5     5082.30     4690.07     90.26 o
   7   1   5     8602.51     7736.21    133.85 o
   8   1   5      326.62      378.82     20.48 o
   9   1   5      508.67      525.74     24.00 o
  10   1   5       17.44       38.22     25.67 o
  11   1   5       21.65       80.92     27.16 o
  12   1   5      393.25      531.66     48.01 o
  13   1   5        7.58       33.12     37.05 o
  14   1   5        7.13      122.16    121.84 o
 -16   2   5      257.68      301.85     76.71 o
 -15   2   5       76.39      122.78     52.03 o
 -14   2   5      754.78      605.03     44.52 o
 -13   2   5      104.24      128.58     36.91 o
 -12   2   5       26.61       71.37     30.75 o
 -11   2   5        1.52      -14.36     26.59 o
 -10   2   5        0.60      -12.17     23.76 o
  -9   2   5     1309.39     1236.74     80.35 o
  -8   2   5     4928.75     4507.18     85.64 o
  -7   2   5      112.47      115.27     22.54 o
  -6   2   5      914.31      935.50     32.58 o
  -5   2   5       24.00       48.90     17.73 o
  -4   2   5     3123.54     3225.01     49.35 o
  -3   2   5      187.32      226.20     14.15 o
  -2   2   5      108.69      166.37     12.87 o
  -1   2   5      156.67      173.25     12.09 o
   0   2   5     2139.25     2350.21     46.92 o
   1   2   5      555.68      607.86     21.55 o
   2   2   5      607.25      543.83     13.84 o
   3   2   5     1166.41     1145.99     18.46 o
   4   2   5      121.57      171.19     12.04 o
   5   2   5      513.61      525.45     18.88 o
   6   2   5     1401.38     1314.84     27.71 o
   7   2   5        4.05       12.62     13.77 o
   8   2   5     1435.85     1279.80     30.80 o
   9   2   5      163.51      183.91     26.85 o
  10   2   5       26.66       80.10     35.76 o
  11   2   5       77.32      126.03     34.50 o
  12   2   5      445.44      558.40     46.32 o
  13   2   5      103.07      171.77     50.33 o
  14   2   5        0.91       52.14     76.21 o
 -15   3   5       26.83      132.83     43.57 o
 -14   3   5        5.70       19.27     42.50 o
 -13   3   5      165.44      183.71     38.27 o
 -12   3   5     1089.96      830.71     47.36 o
 -11   3   5      287.87      286.95     38.46 o
 -10   3   5      158.07      205.02     32.45 o
  -9   3   5        9.48       20.55     21.02 o
  -8   3   5       98.45      124.31     25.73 o
  -7   3   5        9.55        9.60     17.52 o
  -6   3   5        3.75        5.94     15.76 o
  -5   3   5     4151.03     4322.25     74.33 o
  -4   3   5     4223.79     4387.15     58.53 o
  -3   3   5        4.42        1.50      8.89 o
  -2   3   5      149.03      205.74     13.53 o
  -1   3   5     2346.56     2466.59     41.36 o
   0   3   5      579.28      578.82     15.25 o
   1   3   5      330.99      356.35     13.71 o
   2   3   5     3822.44     3990.45     54.91 o
   3   3   5      877.21      889.13     20.82 o
   4   3   5      126.94      125.97     12.16 o
   5   3   5     6437.03     5618.22     62.57 o
   6   3   5      584.88      552.93     19.91 o
   7   3   5        7.84       19.40     14.38 o
   8   3   5      550.62      506.11     24.67 o
   9   3   5      727.51      717.92     34.12 o
  10   3   5      378.51      413.31     43.75 o
  11   3   5      603.77      586.56     47.79 o
  12   3   5      207.28      334.93     83.91 o
  13   3   5      244.33      420.24     64.88 o
  14   3   5       92.11      170.29     66.68 o
 -15   4   5      236.53      307.70     59.36 o
 -14   4   5       11.46       81.11     38.42 o
 -13   4   5       51.07      127.75     36.62 o
 -12   4   5      107.49       99.33     35.97 o
 -11   4   5       46.07       54.46     29.04 o
 -10   4   5     2030.39     1936.42     65.36 o
  -9   4   5     2065.82     1783.05     57.43 o
  -8   4   5      702.46      556.30     33.72 o
  -7   4   5      876.21      835.48     36.91 o
  -6   4   5     4407.96     4184.87     78.95 o
  -5   4   5     6465.87     6257.10     99.31 o
  -4   4   5     6479.31     6053.90     79.22 o
  -3   4   5      726.52      722.65     20.88 o
  -2   4   5      856.94      812.33     21.58 o
  -1   4   5     6818.95     7273.10     77.64 o
   0   4   5        4.78        7.52     11.29 o
   1   4   5      851.32      777.00     22.12 o
   2   4   5      578.27      681.13     20.87 o
   3   4   5      910.55      861.04     20.79 o
   4   4   5     8173.97     7837.50     82.78 o
   5   4   5     1231.55     1197.75     29.04 o
   6   4   5     1701.53     1567.32     43.41 o
   7   4   5       58.87       89.26     20.35 o
   8   4   5      561.38      526.83     44.88 o
   9   4   5      556.86      537.46     38.89 o
  10   4   5      687.31      730.99     48.52 o
  11   4   5       61.06      148.25     40.26 o
  12   4   5        0.12       49.30     41.43 o
  13   4   5      274.07      364.77     62.01 o
 -14   5   5      308.51      364.10     75.89 o
 -13   5   5      208.20      148.39     42.78 o
 -12   5   5       52.88       46.43     33.72 o
 -11   5   5       79.25       88.33     32.97 o
 -10   5   5      302.50      464.06     45.36 o
  -9   5   5      821.59      702.54     40.11 o
  -8   5   5      412.55      453.48     33.46 o
  -7   5   5      127.50      133.14     27.60 o
  -6   5   5     2994.45     2863.27     65.15 o
  -5   5   5      160.68      224.40     40.36 o
  -4   5   5        5.34        5.02     19.86 o
  -3   5   5      671.41      839.26     25.40 o
  -2   5   5      213.09      275.99     18.54 o
  -1   5   5      169.28      244.98     15.05 o
   0   5   5    20026.70    19831.91    170.85 o
   1   5   5       82.30      171.17     16.16 o
   2   5   5      214.34      288.55     19.04 o
   3   5   5      542.83      486.99     21.47 o
   4   5   5       35.93       54.43     17.65 o
   5   5   5      115.21      102.72     17.56 o
   6   5   5     1293.63     1083.59     46.63 o
   7   5   5      227.97      205.03     59.67 o
   8   5   5     1003.66      946.27     47.17 o
   9   5   5      694.50      664.77     44.24 o
  10   5   5      502.71      539.47     45.00 o
  11   5   5       62.65       23.69     48.08 o
  12   5   5        5.48        8.71     96.77 o
  13   5   5       15.41       51.39     57.39 o
 -14   6   5       16.89       -9.92     41.68 o
 -13   6   5       33.60      107.18     38.81 o
 -12   6   5       44.92       77.91     37.74 o
 -11   6   5       38.76       36.51     47.61 o
 -10   6   5     1009.93      865.71     46.35 o
  -9   6   5      300.38      526.95     67.30 o
  -8   6   5       76.05      114.48     30.89 o
  -7   6   5       97.29      186.46     32.19 o
  -6   6   5      844.88      840.24     38.54 o
  -5   6   5       56.61       64.21     21.84 o
  -4   6   5     3126.82     2685.31     61.07 o
  -3   6   5      726.41      714.79     38.42 o
  -2   6   5     1844.64     1882.53     40.15 o
  -1   6   5      636.50      653.34     21.07 o
   0   6   5      171.67      249.73     18.95 o
   1   6   5        5.70      -10.55     14.89 o
   2   6   5      112.52      183.48     24.44 o
   3   6   5      215.68      283.08     22.73 o
   4   6   5     5916.95     5417.73     69.31 o
   5   6   5      469.79      464.88     34.92 o
   6   6   5      970.26      847.63     44.17 o
   7   6   5        8.79       66.09     31.15 o
   8   6   5      214.42      244.48     40.75 o
   9   6   5       86.40      128.64     39.26 o
  10   6   5     1277.35     1101.24     69.11 o
  11   6   5        4.53       55.26     69.70 o
  12   6   5       90.33      125.55     61.67 o
 -13   7   5       67.30      177.64     48.54 o
 -12   7   5       43.15      202.20     64.85 o
 -11   7   5      464.83      497.09     61.61 o
 -10   7   5       23.19       54.35     35.55 o
  -9   7   5      189.86      181.18     39.08 o
  -8   7   5      857.76      833.65     44.28 o
  -7   7   5       85.56      135.25     32.03 o
  -6   7   5       10.75       11.09     24.92 o
  -5   7   5     1992.59     1860.41     55.09 o
  -4   7   5      307.27      342.84     31.22 o
  -3   7   5       30.60       50.95     20.87 o
  -2   7   5     1013.27      978.72     40.81 o
  -1   7   5      722.29      682.54     34.32 o
   0   7   5      380.19      372.09     37.07 o
   1   7   5       53.63       83.47     26.06 o
   2   7   5      307.41      359.70     28.78 o
   3   7   5      684.52      668.42     28.22 o
   4   7   5      200.22      278.11     42.28 o
   5   7   5      797.57      811.35     38.12 o
   6   7   5       28.07       63.97     42.13 o
   7   7   5       17.29       10.84     75.73 o
   8   7   5       84.56       50.08     49.38 o
   9   7   5      186.32      155.22     55.90 o
  10   7   5        1.86      -49.10     47.83 o
  11   7   5      282.68      410.05    138.38 o
  12   7   5      195.04      204.44     65.82 o
 -12   8   5        3.62       42.29     44.52 o
 -11   8   5        4.10       -2.21     54.08 o
 -10   8   5        6.80       23.55     36.44 o
  -9   8   5      417.60      453.73     47.50 o
  -8   8   5     1226.54     1160.57     52.01 o
  -7   8   5       74.41       56.83     31.99 o
  -6   8   5      228.40      307.23     37.12 o
  -5   8   5      280.35      351.74     50.81 o
  -4   8   5        0.88      -15.25     30.97 o
  -3   8   5        0.67       25.60     32.52 o
  -2   8   5      290.97      379.16     52.26 o
  -1   8   5     2735.86     2570.61     68.47 o
   0   8   5       16.52       60.31     27.98 o
   1   8   5     1197.97     1112.64     41.78 o
   2   8   5       82.94      162.41     26.03 o
   3   8   5       51.69      156.23     35.29 o
   4   8   5       27.91       57.53     31.51 o
   5   8   5      225.90      298.87     40.27 o
   6   8   5      267.36      323.97     54.95 o
   7   8   5       15.15        3.78     46.51 o
   8   8   5      474.65      633.41     84.75 o
   9   8   5      395.52      472.15     72.98 o
  10   8   5       21.41      169.44     59.73 o
  11   8   5       44.07      100.50    104.28 o
 -11   9   5       11.30      119.58     43.45 o
 -10   9   5        0.01       32.10     39.43 o
  -9   9   5      767.20      608.32     79.56 o
  -8   9   5       42.06       50.62     45.51 o
  -7   9   5      307.47      422.20     58.50 o
  -6   9   5      288.54      292.90     52.01 o
  -5   9   5       43.85       80.71     41.43 o
  -4   9   5     1179.80      996.51     60.98 o
  -3   9   5      318.03      333.76     48.15 o
  -2   9   5      583.66      480.91     37.90 o
  -1   9   5      117.37      273.19     53.75 o
   0   9   5      355.54      384.38     34.74 o
   1   9   5      232.52      327.41     43.13 o
   2   9   5      710.06      641.15     46.02 o
   3   9   5     1294.15     1092.81     51.91 o
   4   9   5        3.29       -3.49     32.11 o
   5   9   5       74.17       84.71     39.24 o
   6   9   5       52.41       78.35     62.44 o
   7   9   5      362.10      465.81     68.19 o
   8   9   5      109.11      126.82     58.31 o
   9   9   5      490.66      463.07     71.76 o
  -9  10   5       53.19      131.32     53.61 o
  -8  10   5      137.91      187.26     52.99 o
  -7  10   5       44.38       15.85     48.40 o
  -6  10   5      154.24      210.05     52.22 o
  -5  10   5      121.01      124.36     91.76 o
  -4  10   5      209.30      185.16     48.19 o
  -3  10   5     1349.46     1170.07     70.35 o
  -2  10   5      632.86      576.85     60.55 o
  -1  10   5      146.21       48.14     58.17 o
   0  10   5        6.09       47.92     38.22 o
   1  10   5      132.20      292.25    111.33 o
   2  10   5      117.19       33.09     62.18 o
   3  10   5     1127.08      938.83     54.11 o
   4  10   5       14.09       32.33     39.70 o
   5  10   5       60.31       81.11     49.20 o
   6  10   5      239.69      349.66     75.71 o
   7  10   5        8.19       30.79     53.78 o
   8  10   5        4.36       56.44     61.18 o
  -7  11   5      578.31      606.19     74.71 o
  -6  11   5        4.07      100.90    108.30 o
  -5  11   5       21.19       29.29     69.69 o
  -4  11   5       21.43       58.83     51.27 o
  -3  11   5       62.33      143.60     53.11 o
  -2  11   5       30.63      139.40     69.20 o
  -1  11   5      332.80      443.27     90.26 o
   0  11   5       46.19       32.09     58.67 o
   1  11   5      928.81      642.83     87.25 o
   2  11   5       32.56       95.77     46.80 o
   3  11   5      140.69      308.78     48.98 o
   4  11   5      110.19      191.29     54.30 o
   5  11   5      266.39      314.63     54.88 o
   6  11   5        3.12      103.36     83.73 o
  -4  12   5       15.10      156.43     85.23 o
  -3  12   5      303.79      310.85     87.24 o
  -2  12   5       59.17      143.39     76.21 o
  -1  12   5       96.42      233.95     52.11 o
   0  12   5       15.70       14.04     61.17 o
   1  12   5      249.23      416.13     93.26 o
   2  12   5      174.04      341.07     75.78 o
   3  12   5      105.41      113.77     63.38 o
 -16   0   6      154.72       55.15     72.20 o
 -14   0   6      683.98      601.74     95.28 o
 -12   0   6      929.44      828.52     76.23 o
 -10   0   6     1427.18     1144.60     75.24 o
  -8   0   6     3144.01     2651.62    105.34 o
  -6   0   6     3073.24     3074.42     70.74 o
  -4   0   6       48.53       38.50     23.58 o
  -2   0   6     6424.29     6869.39    110.32 o
   0   0   6     7664.91     8689.35    134.54 o
   2   0   6     5042.70     5037.87     71.20 o
   4   0   6       16.49       36.78     15.50 o
   6   0   6       49.22       80.66     21.90 o
   8   0   6     4971.30     4666.77     88.59 o
  10   0   6      696.73      682.73     38.45 o
  12   0   6      189.60      262.76     65.19 o
  14   0   6      185.02      351.96     79.22 o
 -16   1   6       36.65       71.37     64.68 o
 -15   1   6        3.71       50.17     45.37 o
 -14   1   6       18.49       36.08     43.58 o
 -13   1   6      225.15      207.40     47.06 o
 -12   1   6      327.45      358.78     53.66 o
 -11   1   6      148.03      187.14     38.26 o
 -10   1   6      632.93      567.88     42.20 o
  -9   1   6      245.62      297.16     37.95 o
  -8   1   6      299.02      357.02     30.77 o
  -7   1   6     6474.84     6414.17    101.67 o
  -6   1   6     3373.46     3368.16     58.30 o
  -5   1   6      497.87      662.49     19.04 o
  -4   1   6     2254.02     2497.57     40.84 o
  -3   1   6      809.79     1026.14     22.05 o
  -2   1   6       58.63       85.38     10.15 o
  -1   1   6     1142.65     1242.73     22.87 o
   0   1   6     4423.21     4523.14     56.07 o
   1   1   6       20.16       17.46     18.31 o
   2   1   6     4929.05     5743.70     78.21 o
   3   1   6       42.02       47.17      8.84 o
   4   1   6     2945.73     2649.36     40.16 o
   5   1   6     1253.06     1174.78     30.81 o
   6   1   6        0.87       21.77     13.26 o
   7   1   6     1435.89     1435.43     31.44 o
   8   1   6       26.41       59.59     23.19 o
   9   1   6       97.13      182.12     21.67 o
  10   1   6      516.59      604.69     37.88 o
  11   1   6      173.58      192.21     29.90 o
  12   1   6      218.01      290.00     50.21 o
  13   1   6      255.14      397.98     56.37 o
  14   1   6        9.62      164.45     73.20 o
 -16   2   6        9.23       80.38     49.80 o
 -15   2   6       42.73       47.01     45.73 o
 -14   2   6       59.36      -14.04     41.13 o
 -13   2   6      127.21      118.43     36.52 o
 -12   2   6       14.42        3.85     33.30 o
 -11   2   6     1924.03     1643.57     58.09 o
 -10   2   6       10.09       12.56     24.88 o
  -9   2   6      591.31      586.28     34.45 o
  -8   2   6      748.87      722.62     34.35 o
  -7   2   6      178.44      248.33     29.11 o
  -6   2   6     3620.19     3902.87     71.74 o
  -5   2   6     1258.06     1296.14     27.72 o
  -4   2   6     6103.97     6371.21     96.55 o
  -3   2   6    10097.85    10389.06    116.47 o
  -2   2   6      367.27      404.05     16.37 o
  -1   2   6      221.81      266.12     13.11 o
   0   2   6      539.57      574.13     15.20 o
   1   2   6     1613.31     1706.88     47.65 o
   2   2   6      165.90      195.59     12.54 o
   3   2   6     7593.53     7477.36     72.40 o
   4   2   6     1022.95     1035.29     20.80 o
   5   2   6       10.41       26.22     10.78 o
   6   2   6      231.79      260.86     18.07 o
   7   2   6       25.66       61.75     15.19 o
   8   2   6       30.01       74.47     22.17 o
   9   2   6     1682.64     1617.29     49.81 o
  10   2   6      406.62      509.85     34.49 o
  11   2   6       17.55       95.64     32.92 o
  12   2   6      146.07      231.00     52.54 o
  13   2   6      157.01      246.69     71.20 o
  14   2   6        2.34      168.46     75.21 o
 -15   3   6      134.37      158.05     44.23 o
 -14   3   6      513.41      572.79     47.11 o
 -13   3   6       22.41       20.11     33.15 o
 -12   3   6       65.37       80.30     39.02 o
 -11   3   6       95.90      115.38     32.53 o
 -10   3   6      245.82      350.54     37.97 o
  -9   3   6        0.64      -24.82     21.21 o
  -8   3   6     3363.88     3153.06     70.56 o
  -7   3   6     1687.74     1482.83     44.91 o
  -6   3   6        8.63       12.00     17.37 o
  -5   3   6     3261.67     3300.49     61.55 o
  -4   3   6     1216.30     1439.88     42.16 o
  -3   3   6       34.60       91.19     13.72 o
  -2   3   6     3398.88     3724.36     53.99 o
  -1   3   6     2015.49     2089.97     36.42 o
   0   3   6     5646.06     5904.89     74.23 o
   1   3   6        7.41       48.98     10.58 o
   2   3   6      872.84      864.35     20.33 o
   3   3   6     1900.57     2120.70     28.80 o
   4   3   6       27.84       41.69      9.22 o
   5   3   6      417.56      465.06     16.95 o
   6   3   6     1549.28     1361.93     28.84 o
   7   3   6      962.16      916.25     37.45 o
   8   3   6        4.30       42.86     33.80 o
   9   3   6      517.51      527.32     49.81 o
  10   3   6      395.80      470.92     42.97 o
  11   3   6       30.74       80.74     47.16 o
  12   3   6      270.96      357.02     47.33 o
  13   3   6      415.73      393.48     60.62 o
 -15   4   6      145.57      208.36     47.13 o
 -14   4   6        0.28       38.15     36.86 o
 -13   4   6        9.01        1.40     32.30 o
 -12   4   6      301.81      282.29     43.12 o
 -11   4   6      228.95      252.67     36.19 o
 -10   4   6     1089.01     1025.32     46.13 o
  -9   4   6       78.18      123.48     29.65 o
  -8   4   6       13.95       33.97     24.81 o
  -7   4   6      909.97      886.22     37.33 o
  -6   4   6       61.70       51.90     21.47 o
  -5   4   6     3612.22     3470.06     52.71 o
  -4   4   6     6753.80     6295.17     80.36 o
  -3   4   6      600.64      647.43     20.88 o
  -2   4   6      819.97      927.80     21.17 o
  -1   4   6      671.97      734.33     18.67 o
   0   4   6     1562.09     1723.96     30.04 o
   1   4   6     3129.22     2991.08     41.60 o
   2   4   6     3087.77     3009.39     48.02 o
   3   4   6     4479.24     4328.61     63.03 o
   4   4   6     1851.11     1629.24     30.14 o
   5   4   6      974.94      911.31     24.27 o
   6   4   6      165.71      167.97     24.96 o
   7   4   6     1592.16     1430.96     52.48 o
   8   4   6       51.87       50.55     32.72 o
   9   4   6      265.41      295.17     41.20 o
  10   4   6     1104.60      930.66     75.62 o
  11   4   6      115.52      128.82     41.53 o
  12   4   6      167.90      426.04     71.11 o
  13   4   6        2.62       72.85     55.22 o
 -14   5   6        0.13       66.77     39.97 o
 -13   5   6      737.73      683.28     50.24 o
 -12   5   6       56.12       99.41     36.61 o
 -11   5   6       96.48       92.25     33.67 o
 -10   5   6      111.43       47.44     29.28 o
  -9   5   6      162.41      237.31     34.94 o
  -8   5   6       95.95       64.58     29.23 o
  -7   5   6        5.28        9.39     20.14 o
  -6   5   6        0.33      -12.82     19.04 o
  -5   5   6     2767.74     2436.12     56.96 o
  -4   5   6      554.98      570.11     21.62 o
  -3   5   6    12407.87    12006.21    137.12 o
  -2   5   6       80.13      153.01     16.12 o
  -1   5   6      264.91      296.90     15.24 o
   0   5   6      281.41      338.96     16.97 o
   1   5   6     2442.01     2465.99     45.77 o
   2   5   6       32.20      105.53     17.67 o
   3   5   6        2.93       30.84     13.55 o
   4   5   6        0.96       15.66     12.37 o
   5   5   6     4981.93     4476.64     69.13 o
   6   5   6      138.18      188.60     32.74 o
   7   5   6      484.20      509.27     39.08 o
   8   5   6        0.45        7.06     31.56 o
   9   5   6      232.72      265.19     43.04 o
  10   5   6       45.62       68.67     39.16 o
  11   5   6     1137.07      977.52     54.99 o
  12   5   6      117.70       59.76     53.66 o
  13   5   6        5.90       96.80     59.20 o
 -14   6   6       37.43      125.23     46.98 o
 -13   6   6      276.31      266.72     56.48 o
 -12   6   6        3.45       40.95     33.73 o
 -11   6   6        3.97       19.62     34.34 o
 -10   6   6      158.96      264.92     40.37 o
  -9   6   6     2240.13     2154.07    108.17 o
  -8   6   6      526.69      486.98     63.01 o
  -7   6   6     1769.00     1675.73     54.48 o
  -6   6   6      106.01      103.56     50.78 o
  -5   6   6        5.34       21.80     21.63 o
  -4   6   6      507.69      496.63     29.20 o
  -3   6   6      498.94      465.38     26.50 o
  -2   6   6      203.24      262.96     26.19 o
  -1   6   6     1013.64      919.84     26.61 o
   0   6   6        2.34        4.23     14.02 o
   1   6   6     7022.89     6317.85     89.82 o
   2   6   6      960.52      851.72     28.33 o
   3   6   6      713.66      674.19     33.34 o
   4   6   6      454.01      500.99     31.56 o
   5   6   6      548.34      519.11     31.99 o
   6   6   6       77.96      117.11     42.38 o
   7   6   6      192.24      213.19     39.94 o
   8   6   6       35.95       71.49     44.27 o
   9   6   6      119.67      144.33     40.04 o
  10   6   6      113.60      208.25     44.16 o
  11   6   6       12.01      -26.58     46.40 o
  12   6   6       28.43       68.87    102.78 o
 -13   7   6       18.97       26.31     41.24 o
 -12   7   6        2.85       36.72     56.87 o
 -11   7   6       27.87       86.62     37.59 o
 -10   7   6       10.31       51.93     35.41 o
  -9   7   6      119.11       86.13     34.39 o
  -8   7   6     1047.67      870.91     45.42 o
  -7   7   6      778.38      730.73     43.15 o
  -6   7   6      274.56      308.25     46.41 o
  -5   7   6      629.57      510.61     40.20 o
  -4   7   6        0.71      -33.21     26.35 o
  -3   7   6      882.15      798.57     47.52 o
  -2   7   6      566.24      539.55     41.45 o
  -1   7   6      683.02      486.93     30.30 o
   0   7   6     1574.19     1506.58     36.32 o
   1   7   6      985.72      962.45     32.29 o
   2   7   6      153.59      205.80     28.41 o
   3   7   6       56.91       44.28     23.27 o
   4   7   6      311.86      355.50     27.56 o
   5   7   6      163.26      197.06     32.78 o
   6   7   6     1734.85     1534.77     51.30 o
   7   7   6      253.90      260.67     43.27 o
   8   7   6       40.87       77.09     50.38 o
   9   7   6      162.56      212.72     57.58 o
  10   7   6       63.97      203.77     59.93 o
  11   7   6      326.51      425.43     95.27 o
 -12   8   6      139.78      219.92     48.21 o
 -11   8   6      465.30      652.14     54.54 o
 -10   8   6      192.20      231.63     42.45 o
  -9   8   6       11.61       32.74     39.56 o
  -8   8   6        8.55       34.97     52.75 o
  -7   8   6      358.70      448.34     41.25 o
  -6   8   6       32.89      -17.72     35.06 o
  -5   8   6      365.16      478.56     55.82 o
  -4   8   6      992.70      885.39     55.20 o
  -3   8   6      174.36      244.12     43.62 o
  -2   8   6       59.97        5.25     32.78 o
  -1   8   6       30.18       53.74     54.99 o
   0   8   6        0.67       15.63     27.25 o
   1   8   6        3.62       93.73     53.66 o
   2   8   6      970.06      880.59     82.75 o
   3   8   6      924.56      910.34     58.68 o
   4   8   6      432.23      453.81     52.62 o
   5   8   6      239.70      321.58     42.42 o
   6   8   6       52.56       33.90     36.51 o
   7   8   6       77.84       65.99     77.73 o
   8   8   6       38.36       89.93     50.72 o
   9   8   6      382.01      631.88     82.73 o
  10   8   6      760.67      720.54     71.66 o
 -11   9   6       17.26      111.76     44.26 o
 -10   9   6       11.04       72.23     50.59 o
  -9   9   6      196.26      268.13     55.36 o
  -8   9   6      155.65      264.32     69.20 o
  -7   9   6      446.05      462.75     54.06 o
  -6   9   6      964.05      760.76     82.75 o
  -5   9   6        1.28       38.82     39.97 o
  -4   9   6       34.76       33.41     36.84 o
  -3   9   6        2.13       -8.92     41.63 o
  -2   9   6       39.65       32.84     35.84 o
  -1   9   6      679.83      583.77     68.20 o
   0   9   6      673.42      567.14     43.61 o
   1   9   6       85.98      144.61     36.09 o
   2   9   6        6.65       20.59     45.13 o
   3   9   6      324.55      456.77     41.22 o
   4   9   6      649.19      613.61     46.09 o
   5   9   6      300.01      357.04     57.20 o
   6   9   6      598.38      634.57     53.00 o
   7   9   6      175.41      184.75     67.70 o
   8   9   6        2.24       42.16     55.57 o
   9   9   6      102.87      216.88     67.60 o
  -9  10   6       37.09      183.18     56.59 o
  -8  10   6      243.06      306.21     83.23 o
  -7  10   6        5.54       -2.59     44.89 o
  -6  10   6      869.54      749.57     61.81 o
  -5  10   6      251.95      274.99     63.18 o
  -4  10   6        8.85      -53.00     40.94 o
  -3  10   6      117.18      107.38     48.38 o
  -2  10   6      735.85      654.93     77.22 o
  -1  10   6      238.87      315.45     49.82 o
   0  10   6      817.24      695.06     51.83 o
   1  10   6       94.11      134.90     37.58 o
   2  10   6      105.48      123.36     68.20 o
   3  10   6      382.83      405.92     49.93 o
   4  10   6       10.82       -2.10     37.57 o
   5  10   6       27.09       79.74     43.38 o
   6  10   6        3.29       38.44     44.24 o
   7  10   6        2.16       85.74    152.42 o
   8  10   6      503.37      790.91     97.26 o
  -7  11   6      110.26      276.03     63.21 o
  -6  11   6      241.60      522.56     74.35 o
  -5  11   6       23.66       68.82     52.07 o
  -4  11   6        0.21      156.44     73.21 o
  -3  11   6        0.95      -45.12     52.15 o
  -2  11   6      300.67      311.89     80.22 o
  -1  11   6       14.17       20.20     43.19 o
   0  11   6        0.44       66.48     46.03 o
   1  11   6       52.23       94.26     67.19 o
   2  11   6      610.07      664.99     68.39 o
   3  11   6       16.25       77.97     43.67 o
   4  11   6     1081.00      923.89     62.50 o
   5  11   6       18.03       49.52     50.43 o
  -4  12   6      120.78      301.81     85.23 o
  -3  12   6       74.53      264.72     83.22 o
  -2  12   6      331.39      376.73    107.79 o
  -1  12   6        0.96       38.91     59.66 o
   0  12   6      380.34      504.38    102.28 o
   1  12   6       88.91      -41.11     73.20 o
   2  12   6        3.45      117.14     49.75 o
 -15   0   7       21.63       30.08     68.19 o
 -13   0   7       65.81       34.10     48.14 o
 -11   0   7      644.10      619.91     66.21 o
  -9   0   7      892.91      808.19     36.00 o
  -7   0   7     2321.56     2334.00     59.54 o
  -5   0   7    23293.74    25183.19   1254.19 o
  -3   0   7     1520.91     1672.22     41.86 o
  -1   0   7     1927.93     1959.06     44.55 o
   1   0   7    20858.72    22247.14    320.31 o
   3   0   7     3556.17     3855.01     64.06 o
   5   0   7     9375.03     8983.68    127.69 o
   7   0   7        2.51      -13.00     30.49 o
   9   0   7     1251.37     1191.06     45.83 o
  11   0   7      246.00      343.01     71.21 o
  13   0   7       18.72       13.03     64.18 o
 -16   1   7       11.06      109.10     50.28 o
 -15   1   7     1037.34      835.39     60.25 o
 -14   1   7      383.19      453.56     58.81 o
 -13   1   7        0.65       13.51     52.15 o
 -12   1   7       28.88       21.97     32.93 o
 -11   1   7       44.82        9.23     61.69 o
 -10   1   7     1075.21      961.61     52.10 o
  -9   1   7      983.07      819.55     44.33 o
  -8   1   7      141.07      202.41     27.61 o
  -7   1   7       43.87       37.43     23.25 o
  -6   1   7      437.44      392.52     19.41 o
  -5   1   7     3851.15     4392.86     60.61 o
  -4   1   7      612.01      613.44     22.59 o
  -3   1   7     2541.01     2683.28     40.86 o
  -2   1   7      851.73      905.38     30.27 o
  -1   1   7     3674.77     4171.03     54.10 o
   0   1   7       91.27      104.70      8.70 o
   1   1   7     1278.71     1091.85     29.87 o
   2   1   7      432.91      428.56     15.44 o
   3   1   7      224.93      217.87     12.28 o
   4   1   7     4443.63     4192.15     54.48 o
   5   1   7     1073.82     1006.65     28.87 o
   6   1   7      110.74      145.32     16.05 o
   7   1   7       56.67       83.24     17.71 o
   8   1   7      145.04      190.77     20.35 o
   9   1   7     1116.11     1088.00     34.64 o
  10   1   7     2322.30     2028.41     53.38 o
  11   1   7        7.81       82.43     32.36 o
  12   1   7       20.70       93.27     60.18 o
  13   1   7       99.54      283.79     81.23 o
 -16   2   7       25.48       52.47    105.28 o
 -15   2   7      111.34      223.08     92.26 o
 -14   2   7      157.07       62.21     43.10 o
 -13   2   7        9.35       49.32     40.66 o
 -12   2   7      144.51      117.75     40.74 o
 -11   2   7       57.68       14.67     29.16 o
 -10   2   7      435.21      486.11     44.55 o
  -9   2   7      993.62      976.93     41.30 o
  -8   2   7      434.82      359.38     27.88 o
  -7   2   7     1849.83     1835.04     48.42 o
  -6   2   7     4169.82     4274.08     70.73 o
  -5   2   7     2073.39     2075.27     37.82 o
  -4   2   7      913.28      994.28     25.31 o
  -3   2   7     4951.13     5380.09     69.89 o
  -2   2   7      672.18      682.38     19.83 o
  -1   2   7     1794.48     1915.66     32.82 o
   0   2   7    15272.84    16587.58    206.33 o
   1   2   7      104.15      187.79     19.15 o
   2   2   7       20.61       37.55     14.13 o
   3   2   7     4145.92     4220.52     53.91 o
   4   2   7        0.67       16.33      8.69 o
   5   2   7      285.83      278.75     15.53 o
   6   2   7     1864.97     1634.97     32.90 o
   7   2   7     1707.78     1575.10     37.31 o
   8   2   7      192.97      271.43     25.11 o
   9   2   7      241.38      289.97     32.15 o
  10   2   7      181.21      290.10     49.23 o
  11   2   7      130.15      210.60     52.25 o
  12   2   7       42.26      120.34     63.18 o
  13   2   7       85.29       82.23     67.19 o
 -15   3   7       28.07       36.10     44.67 o
 -14   3   7      166.20      209.08     53.06 o
 -13   3   7      572.16      593.66     45.23 o
 -12   3   7      285.13      246.69     40.21 o
 -11   3   7      944.60      791.71     42.78 o
 -10   3   7      102.40       39.62     27.00 o
  -9   3   7       25.29       26.43     23.09 o
  -8   3   7      737.10      643.42     34.86 o
  -7   3   7      487.93      435.01     28.47 o
  -6   3   7     1582.49     1471.60     38.31 o
  -5   3   7      848.28      905.45     47.05 o
  -4   3   7     9648.47     9634.01    100.50 o
  -3   3   7     2832.38     2827.18     46.77 o
  -2   3   7       84.26      117.34     14.09 o
  -1   3   7     1649.29     1763.05     33.26 o
   0   3   7      455.31      550.73     18.13 o
   1   3   7      465.11      434.66     22.92 o
   2   3   7        7.01       -1.31     13.55 o
   3   3   7     4626.07     3977.08     56.83 o
   4   3   7     1474.84     1348.35     22.83 o
   5   3   7      431.71      437.04     16.88 o
   6   3   7     1067.35     1045.17     30.25 o
   7   3   7       15.05       41.53     22.71 o
   8   3   7      280.22      309.21     37.95 o
   9   3   7      134.64      185.70     60.55 o
  10   3   7     1170.51     1053.19     50.56 o
  11   3   7      797.94      760.19     47.32 o
  12   3   7        0.67       78.28     42.06 o
  13   3   7      424.86      600.65     97.26 o
 -15   4   7       70.91      163.81     60.89 o
 -14   4   7      151.92      155.84     42.30 o
 -13   4   7      210.69      167.99     40.30 o
 -12   4   7     1069.17      830.62     48.19 o
 -11   4   7        1.07       55.48     31.34 o
 -10   4   7      519.03      545.79     44.50 o
  -9   4   7       92.28      233.39     33.12 o
  -8   4   7       26.55       38.96     23.95 o
  -7   4   7     3838.04     3594.61     75.76 o
  -6   4   7       98.75      105.14     23.37 o
  -5   4   7      402.10      408.91     34.63 o
  -4   4   7     4524.63     4325.56     86.16 o
  -3   4   7     1113.04     1293.22     27.09 o
  -2   4   7     2448.53     2542.95     45.71 o
  -1   4   7     4558.27     4729.39     67.39 o
   0   4   7       19.47       27.00     12.60 o
   1   4   7     8190.82     7944.66     98.63 o
   2   4   7     4849.99     4417.41     62.91 o
   3   4   7      191.99      262.63     18.76 o
   4   4   7     2529.76     2356.15     44.63 o
   5   4   7       32.10       50.92     18.13 o
   6   4   7       95.40      179.34     25.36 o
   7   4   7     2109.26     1711.37     57.70 o
   8   4   7        5.45       21.12     29.89 o
   9   4   7       70.07      103.63     35.05 o
  10   4   7        9.15       84.78     36.72 o
  11   4   7       91.78      153.61     42.84 o
  12   4   7      216.94      362.31     96.03 o
  13   4   7       33.23      115.69     47.30 o
 -14   5   7       71.66      152.89     43.73 o
 -13   5   7        0.60       25.39     48.30 o
 -12   5   7      235.46      208.00     42.50 o
 -11   5   7       29.25       37.72     32.31 o
 -10   5   7      186.52      283.23     37.88 o
  -9   5   7      261.89      231.05     34.94 o
  -8   5   7     3396.56     3256.01     88.70 o
  -7   5   7      164.65      286.14     32.45 o
  -6   5   7     1795.80     1581.57     48.21 o
  -5   5   7      577.42      625.45     31.39 o
  -4   5   7      456.96      515.98     21.78 o
  -3   5   7     2254.12     2081.05     40.21 o
  -2   5   7     4868.23     4164.97     55.16 o
  -1   5   7     1393.34     1353.99     34.26 o
   0   5   7       10.99        7.29     15.49 o
   1   5   7      240.42      274.49     17.38 o
   2   5   7     3178.23     3006.57     51.65 o
   3   5   7      375.52      349.56     27.12 o
   4   5   7       65.17       59.94     18.07 o
   5   5   7      103.61      141.57     22.25 o
   6   5   7     3245.32     2773.95     74.49 o
   7   5   7        6.31      -20.87     29.54 o
   8   5   7      600.23      629.25     43.33 o
   9   5   7       36.51       90.42     40.46 o
  10   5   7        0.40      -20.25     35.37 o
  11   5   7       59.12       61.52     56.34 o
  12   5   7       99.02       98.82     62.76 o
 -14   6   7        7.51       18.33     44.70 o
 -13   6   7       24.17       61.13     49.39 o
 -12   6   7      820.64      769.21     50.69 o
 -11   6   7      683.93      600.76     68.32 o
 -10   6   7      113.86      136.61     36.18 o
  -9   6   7      212.39      238.61     37.69 o
  -8   6   7      308.83      323.08     42.81 o
  -7   6   7      210.88      309.44     35.66 o
  -6   6   7     1649.97     1469.40     73.49 o
  -5   6   7       38.27       48.04     22.78 o
  -4   6   7     2250.79     2018.02     42.21 o
  -3   6   7      198.80      254.23     28.95 o
  -2   6   7     1088.26      919.91     30.41 o
  -1   6   7      642.43      536.65     25.15 o
   0   6   7       10.39       41.72     17.30 o
   1   6   7      788.88      757.96     34.80 o
   2   6   7     5165.15     4621.40     89.52 o
   3   6   7       36.93       68.58     23.70 o
   4   6   7      739.30      710.24     28.50 o
   5   6   7      218.76      309.81     27.59 o
   6   6   7     1641.50     1354.49     55.73 o
   7   6   7      742.61      694.96     44.47 o
   8   6   7      285.46      325.18     55.61 o
   9   6   7      188.22      198.07     43.27 o
  10   6   7      305.69      425.12     64.74 o
  11   6   7       35.27       34.33     56.67 o
  12   6   7      320.59      432.93     71.79 o
 -13   7   7       17.52       38.37     57.32 o
 -12   7   7       34.82       33.85     37.87 o
 -11   7   7      361.44      444.54     48.67 o
 -10   7   7        4.27       54.41     33.63 o
  -9   7   7      402.20      435.04     47.22 o
  -8   7   7      457.67      490.82     38.93 o
  -7   7   7      255.53      406.03     40.01 o
  -6   7   7       63.75      127.65     29.25 o
  -5   7   7      244.67      259.66     43.99 o
  -4   7   7     1256.14     1176.13     57.81 o
  -3   7   7      930.23      834.90     48.55 o
  -2   7   7      191.54      266.19     32.87 o
  -1   7   7      242.42      326.92     28.08 o
   0   7   7     1631.20     1631.25     50.96 o
   1   7   7        5.75       15.85     22.57 o
   2   7   7      144.61      229.23     29.58 o
   3   7   7     1518.20     1495.75     50.43 o
   4   7   7      423.53      428.70     30.53 o
   5   7   7      407.93      462.85     38.74 o
   6   7   7      849.58      706.51     39.31 o
   7   7   7      119.89      139.00     41.79 o
   8   7   7       69.85      105.01     41.12 o
   9   7   7      107.48      189.11     46.02 o
  10   7   7      249.77      233.96     60.95 o
  11   7   7      154.83      177.40     61.36 o
 -12   8   7        9.34       86.33     60.05 o
 -11   8   7       18.64       47.08     39.57 o
 -10   8   7      668.18      686.22     50.19 o
  -9   8   7        9.78       27.28     34.41 o
  -8   8   7       56.36       62.87     45.64 o
  -7   8   7     2492.84     1926.57     82.83 o
  -6   8   7      143.63      127.67     40.97 o
  -5   8   7      234.59      259.54     48.12 o
  -4   8   7       50.60       69.85     39.12 o
  -3   8   7      282.78      402.13     52.66 o
  -2   8   7       59.71      105.89     35.27 o
  -1   8   7      166.09      270.47     57.18 o
   0   8   7      390.31      409.63     59.18 o
   1   8   7      252.68      331.02     33.77 o
   2   8   7      388.27      468.31     37.15 o
   3   8   7      158.81      179.62     31.27 o
   4   8   7        0.41       18.61     26.11 o
   5   8   7       96.48      158.98     34.61 o
   6   8   7      501.13      612.05     47.89 o
   7   8   7     1138.97      865.17     64.96 o
   8   8   7       50.32      120.19     50.11 o
   9   8   7        1.85      -11.22     74.20 o
  10   8   7      277.23      311.87     66.94 o
 -11   9   7       80.75      160.81     60.96 o
 -10   9   7      226.47      352.82     65.10 o
  -9   9   7       47.56      127.87     51.05 o
  -8   9   7       52.60       30.30     45.00 o
  -7   9   7       40.24       -7.58     43.95 o
  -6   9   7      277.11      400.83     58.25 o
  -5   9   7      190.14      238.93     50.08 o
  -4   9   7     1094.10     1024.41     62.69 o
  -3   9   7       46.92       36.77     37.34 o
  -2   9   7      636.06      552.22     44.80 o
  -1   9   7     1131.16     1065.21     56.61 o
   0   9   7       12.17       48.31     34.35 o
   1   9   7      540.07      535.20     49.90 o
   2   9   7       63.92      115.45     48.14 o
   3   9   7      263.15      310.92     77.23 o
   4   9   7     1042.51      802.30     48.47 o
   5   9   7       50.93      184.35     65.52 o
   6   9   7       80.59      145.11     50.42 o
   7   9   7      196.86      271.99     61.67 o
   8   9   7       25.87       97.35     73.20 o
   9   9   7       24.80       15.44     58.24 o
  -9  10   7        9.93       28.42    102.28 o
  -8  10   7      299.74      311.81     70.70 o
  -7  10   7       18.58       30.59     49.53 o
  -6  10   7      256.84      278.27     55.84 o
  -5  10   7      895.38      794.97     60.38 o
  -4  10   7       43.65      108.31     59.17 o
  -3  10   7      359.17      451.32     88.26 o
  -2  10   7       11.51       92.27     43.97 o
  -1  10   7        0.14       68.07     41.45 o
   0  10   7      290.22      373.46     70.71 o
   1  10   7      225.33      337.30     50.53 o
   2  10   7      133.52      146.42     67.19 o
   3  10   7      356.91      550.20     63.97 o
   4  10   7       73.76      105.75     45.38 o
   5  10   7      774.29      697.63     57.75 o
   6  10   7       72.03       99.60     44.73 o
   7  10   7       76.32       71.42     62.16 o
  -7  11   7        4.38      -28.68     56.90 o
  -6  11   7        2.72      -12.83     52.04 o
  -5  11   7      187.45      260.72     78.22 o
  -4  11   7       58.66       60.17     70.20 o
  -3  11   7      307.36      386.09     82.23 o
  -2  11   7      123.65      223.73     52.09 o
  -1  11   7     1059.93      870.35     60.38 o
   0  11   7       28.90      130.48     57.16 o
   1  11   7      607.54      699.97    109.30 o
   2  11   7       94.55       40.11     70.20 o
   3  11   7       25.27       46.04     47.87 o
   4  11   7        4.48       26.71     83.99 o
   5  11   7      171.15      278.24     65.82 o
  -3  12   7      116.80      294.04     58.41 o
  -2  12   7        0.14      159.68     60.17 o
  -1  12   7       40.70      177.30     53.50 o
   0  12   7       67.12      162.44     77.21 o
   1  12   7        0.08       68.18     72.20 o
 -16   0   8        5.39       50.13     73.20 o
 -14   0   8      667.73      695.01    100.29 o
 -12   0   8        4.75        4.01     42.12 o
 -10   0   8      256.43      343.07     58.18 o
  -8   0   8    10790.91    10396.48    178.12 o
  -6   0   8     1997.19     2314.79     58.26 o
  -4   0   8     1564.37     1699.17     45.73 o
  -2   0   8     2110.60     2138.18     49.84 o
   0   0   8     5103.82     5108.60     90.98 o
   2   0   8    20490.38    21614.87    256.39 o
   4   0   8     2686.70     2953.99     58.07 o
   6   0   8     8001.85     7802.13    119.55 o
   8   0   8       31.39       84.03     26.60 o
  10   0   8      168.43      321.66    158.98 o
  12   0   8       49.61       82.23     65.18 o
 -16   1   8       25.98      113.66     47.96 o
 -15   1   8        5.01      134.80     49.69 o
 -14   1   8       60.63       92.98     87.25 o
 -13   1   8      633.17      531.66     48.21 o
 -12   1   8      979.45      817.81     54.96 o
 -11   1   8      351.08      439.34     48.55 o
 -10   1   8      443.56      480.80     50.00 o
  -9   1   8     1120.50      970.79     36.42 o
  -8   1   8      113.44      205.32     17.68 o
  -7   1   8        8.80       51.38     14.92 o
  -6   1   8      881.24      855.23     24.42 o
  -5   1   8     4115.51     4215.72     59.89 o
  -4   1   8     6343.58     6363.26     79.72 o
  -3   1   8     2602.55     2798.66     44.90 o
  -2   1   8     6340.44     7135.15     85.00 o
  -1   1   8       87.88      103.07     11.13 o
   0   1   8      752.59      890.20     20.06 o
   1   1   8      847.06      676.89     24.89 o
   2   1   8     7701.21     7652.12     91.92 o
   3   1   8     4830.59     5023.12     54.87 o
   4   1   8      175.48      297.99     15.75 o
   5   1   8       37.33       56.54     14.17 o
   6   1   8     2852.52     2436.48     40.08 o
   7   1   8     1568.73     1407.06     35.88 o
   8   1   8      825.46      840.92     30.27 o
   9   1   8        2.15       26.08     21.56 o
  10   1   8      577.27      615.27     40.75 o
  11   1   8       19.87      142.81     46.66 o
  12   1   8      778.66     1024.91     92.27 o
  13   1   8        2.30      255.71     81.23 o
 -15   2   8      176.30      284.86     56.71 o
 -14   2   8       63.98       77.38     70.20 o
 -13   2   8      623.52      621.38     58.20 o
 -12   2   8      445.97      446.09     56.30 o
 -11   2   8      209.76      211.82     43.27 o
 -10   2   8      716.44      603.17     44.94 o
  -9   2   8     1005.80      859.81     48.22 o
  -8   2   8       67.38       66.46     30.60 o
  -7   2   8      272.76      292.63     16.87 o
  -6   2   8     4817.88     4815.17    103.11 o
  -5   2   8      427.88      349.74     28.09 o
  -4   2   8       39.30       86.09     17.03 o
  -3   2   8     7732.86     8175.73     98.12 o
  -2   2   8      786.85      829.84     22.53 o
  -1   2   8     2804.47     3017.85     45.18 o
   0   2   8      131.30      226.87     19.84 o
   1   2   8     5172.00     5183.56     83.47 o
   2   2   8      238.06      226.10     15.58 o
   3   2   8     8084.17     7930.57     94.85 o
   4   2   8      443.31      320.55     14.66 o
   5   2   8     1254.19     1133.98     30.06 o
   6   2   8      793.25      757.70     27.41 o
   7   2   8      615.56      629.41     27.07 o
   8   2   8      638.12      661.98     34.59 o
   9   2   8       18.22       16.89     30.59 o
  10   2   8       99.46      131.92     34.31 o
  11   2   8     1134.92      953.96     60.99 o
  12   2   8      152.78      238.68     69.20 o
  13   2   8        2.20       49.14     67.18 o
 -15   3   8        2.60       22.03     49.57 o
 -14   3   8       37.10       55.68     44.92 o
 -13   3   8      277.80      244.21     50.35 o
 -12   3   8       65.13       93.09     40.22 o
 -11   3   8       26.27       -9.33     28.12 o
 -10   3   8      277.52      308.36     36.10 o
  -9   3   8     2395.85     2010.30     58.27 o
  -8   3   8      464.46      460.42     30.20 o
  -7   3   8      991.34      929.81     37.22 o
  -6   3   8     5896.52     5789.93     92.19 o
  -5   3   8      304.52      314.79     19.60 o
  -4   3   8     1222.30     1450.24     33.53 o
  -3   3   8     2167.38     1846.21     36.89 o
  -2   3   8     7912.05     8546.07    151.48 o
  -1   3   8       25.68       27.88     17.67 o
   0   3   8      823.81      667.45     18.93 o
   1   3   8      569.57      563.62     26.25 o
   2   3   8      820.30      870.67     32.18 o
   3   3   8      207.75      306.66     18.16 o
   4   3   8      346.75      436.94     29.17 o
   5   3   8     1939.75     1635.62     42.92 o
   6   3   8     1105.04     1071.95     37.69 o
   7   3   8       44.51       42.48     24.64 o
   8   3   8     1044.07      974.23     45.70 o
   9   3   8      104.82      294.71     40.43 o
  10   3   8        1.40       33.56     33.95 o
  11   3   8       78.76      152.17     43.43 o
  12   3   8        4.00       96.69     51.23 o
  13   3   8       22.70       59.16     75.21 o
 -15   4   8       21.72        5.51     44.55 o
 -14   4   8      324.28      289.86     46.81 o
 -13   4   8        6.65       43.02     36.90 o
 -12   4   8      117.72      182.15     39.29 o
 -11   4   8      752.53      649.15     40.43 o
 -10   4   8      322.09      370.68     41.94 o
  -9   4   8       89.42      153.47     30.30 o
  -8   4   8        5.69      -16.58     22.10 o
  -7   4   8     1293.97     1213.02     43.38 o
  -6   4   8      219.67      346.24     30.52 o
  -5   4   8     3723.14     3496.16     55.96 o
  -4   4   8      354.81      361.08     17.93 o
  -3   4   8      818.99      808.57     49.36 o
  -2   4   8    12426.68    12221.50    201.87 o
  -1   4   8     3739.69     3496.69     55.73 o
   0   4   8     1672.69     1882.70     37.12 o
   1   4   8     4495.07     4211.01     78.79 o
   2   4   8      107.95      161.75     22.54 o
   3   4   8      588.54      439.82     26.97 o
   4   4   8     3146.77     2621.54     48.61 o
   5   4   8      753.18      746.02     28.55 o
   6   4   8      226.45      313.84     30.61 o
   7   4   8        1.62      -23.12     28.47 o
   8   4   8       51.34       92.23     34.94 o
   9   4   8     1402.96     1138.20     59.53 o
  10   4   8      540.98      665.98     56.65 o
  11   4   8       14.92       25.24     38.49 o
  12   4   8      262.28      363.42     72.66 o
 -14   5   8       33.22       75.11     40.43 o
 -13   5   8       69.27       44.65     48.34 o
 -12   5   8       16.70       44.28     35.94 o
 -11   5   8     1442.23     1267.58     55.57 o
 -10   5   8      301.94      288.96     38.50 o
  -9   5   8      284.44      318.14     38.74 o
  -8   5   8        1.59       -7.29     25.46 o
  -7   5   8       30.08        5.34     23.52 o
  -6   5   8      278.76      377.05     33.33 o
  -5   5   8     7528.92     6774.56    108.56 o
  -4   5   8      253.54      340.95     21.93 o
  -3   5   8     3545.04     3568.84     51.51 o
  -2   5   8      128.34      180.52     20.90 o
  -1   5   8      751.93      680.74     25.90 o
   0   5   8      200.78      255.31     23.16 o
   1   5   8        5.62      -18.56     17.11 o
   2   5   8      189.91      281.08     28.33 o
   3   5   8     5854.31     5292.82     96.89 o
   4   5   8      321.40      379.39     25.62 o
   5   5   8     3218.51     2826.73     54.41 o
   6   5   8      202.04      224.30     36.78 o
   7   5   8      458.18      513.21     43.82 o
   8   5   8       93.07       62.43     35.72 o
   9   5   8      871.74      715.11     47.11 o
  10   5   8      176.32      150.32     42.58 o
  11   5   8        3.01       38.67     45.01 o
  12   5   8       57.62      132.68     49.58 o
 -14   6   8        1.05       41.31     41.78 o
 -13   6   8        9.67       -4.13     36.89 o
 -12   6   8      272.94      289.25     45.37 o
 -11   6   8       83.76       63.01     57.96 o
 -10   6   8        5.02      -31.86     30.70 o
  -9   6   8      230.76      214.61     37.34 o
  -8   6   8      775.08      802.84     82.84 o
  -7   6   8      499.14      494.64     36.14 o
  -6   6   8      373.55      444.65     43.44 o
  -5   6   8     1630.13     1420.17     45.37 o
  -4   6   8      152.60      234.84     23.74 o
  -3   6   8      627.84      586.88     26.24 o
  -2   6   8      850.63      804.55     29.69 o
  -1   6   8     4976.86     4567.74     73.73 o
   0   6   8       17.33        5.51     19.27 o
   1   6   8      598.62      610.66     35.06 o
   2   6   8      287.90      384.33     33.93 o
   3   6   8      165.81      223.43     29.88 o
   4   6   8        5.41       26.20     20.42 o
   5   6   8      348.61      379.63     29.61 o
   6   6   8       21.77       37.81     32.31 o
   7   6   8      819.95      647.54     43.78 o
   8   6   8       81.88      115.16     38.71 o
   9   6   8      895.70      738.18     49.16 o
  10   6   8       90.30      116.44     55.05 o
  11   6   8        1.57      120.35     48.12 o
 -13   7   8       37.03      125.72     46.67 o
 -12   7   8       94.80      177.89     43.53 o
 -11   7   8      241.30      236.61     54.35 o
 -10   7   8      611.17      589.11     42.90 o
  -9   7   8      403.92      532.74     53.39 o
  -8   7   8       90.01      101.90     32.83 o
  -7   7   8       95.31      119.71     41.20 o
  -6   7   8     1443.42     1159.84     59.91 o
  -5   7   8      999.14      913.78     54.60 o
  -4   7   8      526.30      518.75     42.54 o
  -3   7   8      151.27      182.66     22.95 o
  -2   7   8      692.07      640.16     28.83 o
  -1   7   8      112.76      163.61     25.98 o
   0   7   8      429.74      411.86     30.82 o
   1   7   8     1185.20     1071.54     43.18 o
   2   7   8      307.22      443.98     39.65 o
   3   7   8        4.57       22.13     25.90 o
   4   7   8      196.67      207.75     32.34 o
   5   7   8      642.19      605.21     36.54 o
   6   7   8      234.14      221.00     35.24 o
   7   7   8      218.93      295.19     47.16 o
   8   7   8     1139.61      924.26     55.48 o
   9   7   8      223.07      263.34     50.11 o
  10   7   8       17.25       10.47     46.19 o
 -12   8   8       27.63      106.97     58.45 o
 -11   8   8        0.35       38.23     53.45 o
 -10   8   8      516.98      410.48     62.92 o
  -9   8   8      107.18      148.86     49.82 o
  -8   8   8       14.53       41.43     43.13 o
  -7   8   8      869.71      733.55     55.26 o
  -6   8   8      101.57      117.79     40.01 o
  -5   8   8     1133.68     1048.18     60.28 o
  -4   8   8       12.20        5.53     60.19 o
  -3   8   8      635.58      616.57     37.37 o
  -2   8   8      338.00      387.76     41.84 o
  -1   8   8       13.42       51.24     26.22 o
   0   8   8      441.03      438.93     34.85 o
   1   8   8       22.08       52.04     26.93 o
   2   8   8      575.46      542.01     38.86 o
   3   8   8      647.82      608.85     38.53 o
   4   8   8      648.93      556.19     36.08 o
   5   8   8      352.40      353.11     40.69 o
   6   8   8       16.63       45.80     33.80 o
   7   8   8       63.90      103.29     44.87 o
   8   8   8      141.94       97.36     45.20 o
   9   8   8        2.72       33.60     54.25 o
 -11   9   8       36.05       33.42    102.78 o
 -10   9   8        1.87       44.16     52.11 o
  -9   9   8      450.59      555.68     72.78 o
  -8   9   8       74.24      137.02     50.43 o
  -7   9   8      261.54      347.31     62.18 o
  -6   9   8      619.46      626.94     67.81 o
  -5   9   8      362.86      300.89     52.24 o
  -4   9   8       44.33       91.27     55.17 o
  -3   9   8       89.10      155.87     53.66 o
  -2   9   8      806.56      765.67     51.97 o
  -1   9   8      231.55      255.78     45.00 o
   0   9   8      149.38      210.39     58.68 o
   1   9   8      575.33      561.16     78.73 o
   2   9   8      974.63      931.88     55.69 o
   3   9   8       47.91      -34.10     54.16 o
   4   9   8      228.98      215.91     68.38 o
   5   9   8      319.07      318.98     50.20 o
   6   9   8       39.54      127.48     49.67 o
   7   9   8      533.19      668.46     79.36 o
   8   9   8       60.64       48.72     61.53 o
  -9  10   8       13.25      161.90     57.32 o
  -8  10   8      774.76      779.13     72.16 o
  -7  10   8        1.51       49.47     46.55 o
  -6  10   8       10.87       61.02     47.46 o
  -5  10   8        0.71      119.34     65.18 o
  -4  10   8       91.31       73.21     64.19 o
  -3  10   8      334.65      391.51     53.51 o
  -2  10   8      489.97      444.39     49.64 o
  -1  10   8      527.03      496.47     62.93 o
   0  10   8      406.96      417.55     49.88 o
   1  10   8      118.23      100.31     53.16 o
   2  10   8      834.36      632.82     82.24 o
   3  10   8       15.53        0.96     56.96 o
   4  10   8       70.99      120.80     56.62 o
   5  10   8      249.98      204.79     48.69 o
   6  10   8      473.26      577.68     62.59 o
   7  10   8        7.10       37.11     57.81 o
  -7  11   8       24.18      125.34     76.21 o
  -6  11   8        1.00       14.04     65.18 o
  -5  11   8        5.34      201.56     76.21 o
  -4  11   8      655.29      588.58     54.10 o
  -3  11   8        1.00       41.12     47.51 o
  -2  11   8      784.56      636.50     57.63 o
  -1  11   8        4.92       73.05    126.86 o
   0  11   8        9.32      105.19     48.87 o
   1  11   8       85.72      -12.03     59.16 o
   2  11   8      553.85      641.78    109.30 o
   3  11   8       64.79      149.29     67.15 o
   4  11   8       32.99       90.90     48.18 o
  -1  12   8      193.14      429.61     62.34 o
 -15   0   9      125.34       66.19     69.20 o
 -13   0   9       22.71       41.12     48.14 o
 -11   0   9     1942.73     1662.10    100.30 o
  -9   0   9     1645.78     1639.12     56.68 o
  -7   0   9      385.19      309.46     24.99 o
  -5   0   9     1616.75     1649.32     47.79 o
  -3   0   9      797.50      561.44     26.98 o
  -1   0   9     5231.77     5640.38    100.56 o
   1   0   9     5664.96     6529.53    112.49 o
   3   0   9    10456.49     9449.59    129.33 o
   5   0   9       46.79       84.54     38.13 o
   7   0   9      338.45      410.42     43.27 o
   9   0   9     2196.22     1836.52     71.26 o
  11   0   9      742.31      688.99     75.22 o
 -16   1   9       17.15      -16.78     52.08 o
 -15   1   9       42.01        7.35     43.50 o
 -14   1   9       36.05       93.44     47.86 o
 -13   1   9      153.07      137.35     40.94 o
 -12   1   9      556.76      561.05     51.71 o
 -11   1   9      138.01      132.23     38.53 o
 -10   1   9        5.90       10.27     21.25 o
  -9   1   9        0.42       10.88     32.12 o
  -8   1   9      383.18      408.52     28.88 o
  -7   1   9     7003.69     7209.89    106.00 o
  -6   1   9     4808.82     4996.31     70.36 o
  -5   1   9       18.19        1.17     12.22 o
  -4   1   9     3760.86     3878.07     56.67 o
  -3   1   9     4470.20     4717.42     64.26 o
  -2   1   9     6087.80     6100.80     76.88 o
  -1   1   9     3703.00     3889.84     54.26 o
   0   1   9     1796.44     1713.33     31.07 o
   1   1   9     1070.52     1049.21     22.09 o
   2   1   9     2814.67     2962.07     48.37 o
   3   1   9        4.46       34.92     14.93 o
   4   1   9     2596.03     2609.97     44.01 o
   5   1   9       62.01       97.06     17.78 o
   6   1   9      939.65      896.37     29.28 o
   7   1   9     1217.42     1192.02     34.39 o
   8   1   9        1.39       33.64     22.42 o
   9   1   9      493.86      572.82     34.41 o
  10   1   9      211.76      267.98     50.71 o
  11   1   9      266.28      410.80     56.82 o
  12   1   9       30.87      188.53     69.20 o
  13   1   9       29.51      216.59     76.21 o
 -15   2   9       55.88      123.67     43.97 o
 -14   2   9       26.14       36.88     41.77 o
 -13   2   9      340.23      358.06     55.90 o
 -12   2   9      214.28      178.72     43.90 o
 -11   2   9       87.46      126.59     36.27 o
 -10   2   9      279.21      309.66     43.96 o
  -9   2   9      476.21      467.91     28.88 o
  -8   2   9     1483.39     1307.94     42.55 o
  -7   2   9      842.06      879.41     33.04 o
  -6   2   9     5561.81     5427.67    127.43 o
  -5   2   9       41.06      119.41     25.93 o
  -4   2   9     1074.92     1300.46     30.69 o
  -3   2   9      286.63      338.77     17.17 o
  -2   2   9      557.54      380.92     17.22 o
  -1   2   9      373.78      265.22     14.24 o
   0   2   9      270.14      344.05     51.77 o
   1   2   9    10642.92    10734.77    148.92 o
   2   2   9      434.17      375.91     39.10 o
   3   2   9      531.33      450.90     18.86 o
   4   2   9      415.09      368.76     21.69 o
   5   2   9     2873.50     2604.28     46.43 o
   6   2   9       60.86      123.19     22.79 o
   7   2   9       82.84      104.08     26.71 o
   8   2   9     3426.99     2940.43     64.70 o
   9   2   9      181.10      178.76     36.42 o
  10   2   9      620.28      618.53     56.17 o
  11   2   9      210.56      333.97     56.21 o
  12   2   9      124.65      311.12     59.13 o
  13   2   9        1.29      183.50     84.23 o
 -15   3   9        3.96        5.37     59.16 o
 -14   3   9        2.84       21.55     45.63 o
 -13   3   9      620.99      583.60     65.85 o
 -12   3   9      316.64      226.57     48.16 o
 -11   3   9      399.78      431.82     54.80 o
 -10   3   9      536.78      403.64     40.26 o
  -9   3   9       39.84       74.23     43.64 o
  -8   3   9       34.67       41.44     25.51 o
  -7   3   9      514.39      487.95     29.04 o
  -6   3   9     1423.85     1237.53     33.23 o
  -5   3   9    12021.52    11705.67    192.35 o
  -4   3   9      372.02      441.32     21.01 o
  -3   3   9     3557.64     3551.09     60.43 o
  -2   3   9     5732.65     6129.62     81.39 o
  -1   3   9     7148.70     7461.36    174.84 o
   0   3   9       33.63       91.91     18.60 o
   1   3   9      976.59      886.25     33.15 o
   2   3   9     7603.54     6925.11    129.95 o
   3   3   9      710.97      721.91     32.02 o
   4   3   9     1934.27     1748.36     38.21 o
   5   3   9     2133.37     1730.49     45.02 o
   6   3   9       68.90      124.85     25.95 o
   7   3   9      364.05      435.50     37.79 o
   8   3   9      652.92      569.33     39.27 o
   9   3   9        2.38       65.38     36.69 o
  10   3   9       28.66       57.35     53.14 o
  11   3   9      373.49      512.45    109.31 o
  12   3   9      137.93      263.52    147.40 o
 -15   4   9      149.55      216.94     55.97 o
 -14   4   9      150.41      303.04     56.37 o
 -13   4   9       85.56      122.93     52.15 o
 -12   4   9       24.30       -4.03     37.35 o
 -11   4   9       47.10       42.14     31.06 o
 -10   4   9      488.98      514.77     39.75 o
  -9   4   9     1673.52     1465.88     52.21 o
  -8   4   9      528.54      450.27     31.39 o
  -7   4   9       49.83       37.19     22.95 o
  -6   4   9     1397.38     1163.50     41.11 o
  -5   4   9     1857.55     1604.52     52.52 o
  -4   4   9     8020.41     7717.54    154.95 o
  -3   4   9       78.28      156.24     24.47 o
  -2   4   9      655.55      603.90     23.78 o
  -1   4   9     2231.42     2053.17     40.39 o
   0   4   9       65.73       67.10     19.86 o
   1   4   9     2159.44     1950.90     51.25 o
   2   4   9      264.43      312.87     46.79 o
   3   4   9     1343.56     1242.53     42.87 o
   4   4   9      767.15      716.15     30.49 o
   5   4   9       79.72      127.26     21.89 o
   6   4   9        3.26      -12.38     23.12 o
   7   4   9       43.74       32.53     32.25 o
   8   4   9       37.88       58.27     32.40 o
   9   4   9      709.61      600.13     43.58 o
  10   4   9      112.50      181.90     42.91 o
  11   4   9      113.89      181.14     44.41 o
  12   4   9      480.36      720.04     69.78 o
 -14   5   9      398.75      494.06     55.71 o
 -13   5   9       51.70       70.00     41.32 o
 -12   5   9      250.17      328.44     50.70 o
 -11   5   9        7.16       17.12     33.45 o
 -10   5   9      544.77      536.06     52.83 o
  -9   5   9      251.24      227.02     33.67 o
  -8   5   9      441.30      411.11     31.33 o
  -7   5   9       20.39        9.11     23.15 o
  -6   5   9      411.52      440.41     32.63 o
  -5   5   9      457.67      449.72     24.53 o
  -4   5   9      160.60      244.16     22.00 o
  -3   5   9      401.32      457.54     23.84 o
  -2   5   9      324.69      404.00     23.39 o
  -1   5   9      338.50      348.50     21.54 o
   0   5   9     8764.46     8122.94    129.50 o
   1   5   9      404.11      423.34     32.15 o
   2   5   9      211.45      305.73     31.16 o
   3   5   9      193.34      338.31     32.76 o
   4   5   9     1532.31     1455.35     43.49 o
   5   5   9        1.27       -1.87     20.22 o
   6   5   9      377.34      437.06     34.99 o
   7   5   9      149.68      173.95     37.53 o
   8   5   9        8.44       13.74     34.32 o
   9   5   9      244.31      279.47     44.86 o
  10   5   9      232.17      259.62     46.67 o
  11   5   9       10.36        7.96     42.28 o
 -14   6   9       68.55      191.38     55.98 o
 -13   6   9        3.62       40.49     39.94 o
 -12   6   9       63.05       47.96     35.29 o
 -11   6   9        2.51       15.07     34.91 o
 -10   6   9     1431.17     1061.41     50.95 o
  -9   6   9      123.77      250.32     36.79 o
  -8   6   9      196.45      237.30     39.35 o
  -7   6   9       36.48       12.86     24.02 o
  -6   6   9      935.95      949.22     40.84 o
  -5   6   9     1490.71     1281.55     57.10 o
  -4   6   9     2368.95     1977.31     45.80 o
  -3   6   9      474.80      429.19     23.78 o
  -2   6   9       52.13       81.93     19.44 o
  -1   6   9      104.14      179.65     27.98 o
   0   6   9       25.71       31.30     20.27 o
   1   6   9       77.06      133.56     25.97 o
   2   6   9     1006.05      997.11     41.13 o
   3   6   9      523.29      453.84     31.41 o
   4   6   9     2774.82     2498.18     59.57 o
   5   6   9      467.15      517.98     31.69 o
   6   6   9      388.03      477.25     38.15 o
   7   6   9       46.88       39.03     35.60 o
   8   6   9      262.92      299.54     79.27 o
   9   6   9       95.18      103.82     43.18 o
  10   6   9      492.59      613.23     63.11 o
  11   6   9        2.26       70.36     48.03 o
 -13   7   9       87.33      141.94     46.71 o
 -12   7   9      112.80      207.26     44.16 o
 -11   7   9      346.85      461.71     49.92 o
 -10   7   9       53.63      148.12     48.15 o
  -9   7   9      274.31      287.33     68.20 o
  -8   7   9      569.76      552.08     62.36 o
  -7   7   9       10.71      -28.28     30.05 o
  -6   7   9      457.66      462.39     42.91 o
  -5   7   9      824.39      692.54     48.17 o
  -4   7   9      298.83      319.61     36.25 o
  -3   7   9       66.47      149.87     22.21 o
  -2   7   9      189.93      226.13     29.20 o
  -1   7   9      622.27      548.70     33.43 o
   0   7   9      818.92      814.00     52.37 o
   1   7   9      173.48      270.23     42.94 o
   2   7   9        7.61       61.01     25.39 o
   3   7   9       17.37       33.50     26.36 o
   4   7   9     1222.63      949.85     36.26 o
   5   7   9      658.11      598.98     37.82 o
   6   7   9       14.05       53.75     31.99 o
   7   7   9      391.60      288.91     46.72 o
   8   7   9       87.28      101.38     44.90 o
   9   7   9      110.54      125.81     49.17 o
  10   7   9        8.44      100.77     48.38 o
 -12   8   9        5.39      129.14     57.66 o
 -11   8   9        4.81       81.64     63.68 o
 -10   8   9       34.32       32.31     78.72 o
  -9   8   9      410.42      409.07     82.74 o
  -8   8   9      428.10      479.86     55.05 o
  -7   8   9        0.03      -47.72     40.92 o
  -6   8   9      467.60      544.00    100.30 o
  -5   8   9      154.78      155.63     44.93 o
  -4   8   9       61.84      107.86     64.19 o
  -3   8   9       43.43       99.04     49.15 o
  -2   8   9     1045.57      984.19     43.38 o
  -1   8   9      339.50      387.22     33.51 o
   0   8   9      133.48      118.65     29.33 o
   1   8   9     1244.15     1124.66     54.67 o
   2   8   9      406.86      533.16     54.48 o
   3   8   9       45.96      106.83     40.07 o
   4   8   9        8.00       31.42     30.40 o
   5   8   9      826.60      718.92     41.38 o
   6   8   9       53.48       72.34     42.81 o
   7   8   9      133.99      127.20     92.15 o
   8   8   9      413.88      478.63     59.17 o
   9   8   9        0.39      130.91     64.65 o
 -10   9   9        1.43       71.81     52.76 o
  -9   9   9      341.25      239.65     57.11 o
  -8   9   9      107.39       94.65     51.53 o
  -7   9   9      425.60      564.63     66.11 o
  -6   9   9      469.38      583.59     57.66 o
  -5   9   9       53.73      136.40     60.18 o
  -4   9   9      162.71      225.26     41.84 o
  -3   9   9     1013.30      832.63     54.55 o
  -2   9   9      559.72      515.00     89.77 o
  -1   9   9      134.80      140.64     41.82 o
   0   9   9       25.71       51.44     36.80 o
   1   9   9      720.45      705.76     45.31 o
   2   9   9      513.79      512.25     41.77 o
   3   9   9      451.73      580.61     64.35 o
   4   9   9      362.35      466.27     48.47 o
   5   9   9       24.17       72.69     44.15 o
   6   9   9      195.22      285.62     50.60 o
   7   9   9      216.30      387.28     69.87 o
   8   9   9      101.36      104.64     63.44 o
  -9  10   9        0.59       37.22     56.38 o
  -8  10   9       16.74       41.99     52.73 o
  -7  10   9      122.11      167.46     68.19 o
  -6  10   9       94.57      150.42     63.18 o
  -5  10   9      167.42      284.83     55.66 o
  -4  10   9       70.34       63.31     44.63 o
  -3  10   9     1021.57      847.91    106.81 o
  -2  10   9      461.28      578.55     57.32 o
  -1  10   9        7.65       86.43     51.15 o
   0  10   9        0.64       40.08     89.26 o
   1  10   9      103.56      205.09     61.68 o
   2  10   9      194.73      203.58     74.21 o
   3  10   9      765.07      701.62     51.02 o
   4  10   9        4.50      -48.76     41.02 o
   5  10   9      300.48      390.91     68.03 o
   6  10   9       43.95      188.75    119.41 o
  -6  11   9        0.36      110.30     69.19 o
  -5  11   9       90.15      110.30     50.34 o
  -4  11   9       17.52       49.63     49.81 o
  -3  11   9      200.94      309.11     93.26 o
  -2  11   9       23.59       64.56     47.45 o
  -1  11   9      503.35      566.37     61.41 o
   0  11   9       31.71      161.17    105.29 o
   1  11   9       41.95       20.06     74.20 o
   2  11   9        4.03       44.12     82.22 o
   3  11   9       15.09      115.05     50.70 o
 -14   0  10      551.77      419.21     83.23 o
 -12   0  10      171.57      150.46     60.18 o
 -10   0  10      803.56      795.46     65.20 o
  -8   0  10      541.02      548.49     33.02 o
  -6   0  10     8805.52     8460.45    149.18 o
  -4   0  10        0.27      -28.89     14.95 o
  -2   0  10     6323.52     6275.87    112.88 o
   0   0  10    10880.39    10521.89    196.12 o
   2   0  10     1725.73     1713.82     44.89 o
   4   0  10      600.64      716.34     35.22 o
   6   0  10      269.91      400.82     80.25 o
   8   0  10     4200.11     3913.64    104.31 o
  10   0  10     1108.32     1080.85     59.85 o
 -15   1  10        2.97       68.51     54.15 o
 -14   1  10       12.70       42.99     63.68 o
 -13   1  10       78.96       62.11     50.65 o
 -12   1  10      215.44      249.12     47.50 o
 -11   1  10        2.62      -26.11     30.80 o
 -10   1  10      685.80      627.50     41.03 o
  -9   1  10      576.73      566.53     29.97 o
  -8   1  10       14.84       37.62     21.72 o
  -7   1  10      952.10      916.00     28.07 o
  -6   1  10     1272.20     1156.99     30.11 o
  -5   1  10       53.62       69.96     14.37 o
  -4   1  10     6833.76     6985.08     88.89 o
  -3   1  10        1.14       13.97     11.48 o
  -2   1  10      299.81      322.49     15.85 o
  -1   1  10     1208.45     1121.83     37.51 o
   0   1  10      563.19      597.96     18.23 o
   1   1  10     1910.60     2054.83     35.10 o
   2   1  10     1160.54     1179.25     35.99 o
   3   1  10      375.19      328.27     18.77 o
   4   1  10    10701.58     9661.61    121.84 o
   5   1  10     1593.68     1401.98     34.60 o
   6   1  10      612.78      632.44     26.26 o
   7   1  10      516.63      505.66     29.11 o
   8   1  10      575.46      606.00     32.74 o
   9   1  10       22.59      120.29     44.66 o
  10   1  10      267.33      436.99     58.17 o
  11   1  10       82.57      236.36     51.32 o
  12   1  10       43.64      224.62     72.20 o
 -15   2  10       16.01       93.97     49.39 o
 -14   2  10        5.84       40.02     42.19 o
 -13   2  10      118.76       58.83     40.74 o
 -12   2  10      213.77      249.82     54.66 o
 -11   2  10      729.42      570.17     39.59 o
 -10   2  10       81.86       90.41     26.55 o
  -9   2  10        0.15       -4.21     23.13 o
  -8   2  10       56.85      109.25     36.63 o
  -7   2  10       74.50      141.58     18.01 o
  -6   2  10     1171.28     1186.06     32.11 o
  -5   2  10     6663.98     6615.62     88.45 o
  -4   2  10     4219.01     4479.26     66.00 o
  -3   2  10      299.67      326.54     18.23 o
  -2   2  10     1775.90     1703.57     35.17 o
  -1   2  10      715.36      775.86     28.82 o
   0   2  10     3037.76     3230.01     85.69 o
   1   2  10     1981.80     1991.84     48.87 o
   2   2  10     3081.26     2737.73     47.40 o
   3   2  10     2098.20     1961.82     36.51 o
   4   2  10      493.09      543.74     34.47 o
   5   2  10      531.92      445.65     27.70 o
   6   2  10      344.02      427.94     32.35 o
   7   2  10       40.67      129.31     28.18 o
   8   2  10       33.90       46.69     32.05 o
   9   2  10      663.38      714.66     51.54 o
  10   2  10      166.95      297.27    111.82 o
  11   2  10      924.10      897.22     82.23 o
  12   2  10        2.45      157.66     50.92 o
 -15   3  10      151.95      162.07     53.36 o
 -14   3  10       85.13      151.82     46.78 o
 -13   3  10      240.50      256.45     52.12 o
 -12   3  10       51.45       58.97     53.66 o
 -11   3  10       28.50       64.44     28.23 o
 -10   3  10       24.16       -1.27     23.27 o
  -9   3  10        1.82        6.76     22.81 o
  -8   3  10     1517.12     1427.74     46.88 o
  -7   3  10      353.08      380.82     45.49 o
  -6   3  10       10.27       18.84     26.00 o
  -5   3  10      517.14      586.00     25.45 o
  -4   3  10      542.10      606.99     24.83 o
  -3   3  10      283.85      301.63     21.43 o
  -2   3  10     3579.17     3402.12     54.61 o
  -1   3  10     3586.14     3207.48     66.17 o
   0   3  10       23.10       19.43     18.12 o
   1   3  10      150.95      154.24     23.84 o
   2   3  10     1421.31     1151.17     39.63 o
   3   3  10      436.73      389.96     26.24 o
   4   3  10       67.12       90.70     22.90 o
   5   3  10     1405.76     1235.48     40.70 o
   6   3  10     1337.30     1165.80     41.42 o
   7   3  10      113.79      114.29     28.34 o
   8   3  10      153.98      234.81     39.41 o
   9   3  10      120.20      292.56     64.19 o
  10   3  10       47.98       86.07     47.97 o
  11   3  10       42.20      179.17     53.17 o
  12   3  10      300.11      446.79    129.35 o
 -15   4  10        2.13        1.57     53.15 o
 -14   4  10        1.96       43.74     49.28 o
 -13   4  10      164.31      162.79     47.12 o
 -12   4  10      497.15      521.88     62.05 o
 -11   4  10      125.49      122.34     42.40 o
 -10   4  10      123.75      229.49     45.71 o
  -9   4  10      302.08      444.85     50.35 o
  -8   4  10       47.85      110.58     26.19 o
  -7   4  10     1429.87     1349.57     45.70 o
  -6   4  10      727.06      701.47     33.76 o
  -5   4  10     1632.47     1598.03     57.31 o
  -4   4  10     4988.14     4494.61     70.82 o
  -3   4  10     1917.06     1775.26     40.34 o
  -2   4  10        2.67      -15.66     13.70 o
  -1   4  10      194.29      258.94     26.63 o
   0   4  10       99.01      128.67     23.24 o
   1   4  10     1933.66     1628.79     47.89 o
   2   4  10     1496.23     1227.59     42.42 o
   3   4  10      453.52      429.88     30.03 o
   4   4  10       43.67       52.90     21.40 o
   5   4  10      254.20      324.46     27.32 o
   6   4  10       58.20       42.34     25.32 o
   7   4  10     1885.58     1788.69     57.33 o
   8   4  10      178.51      263.62     41.77 o
   9   4  10        1.63       36.78     37.44 o
  10   4  10      190.74      318.06     57.79 o
  11   4  10        1.00      -23.79     57.66 o
 -14   5  10       18.96      -36.52     49.89 o
 -13   5  10      488.66      595.83     66.98 o
 -12   5  10      371.91      344.69     56.68 o
 -11   5  10      112.64      173.77     38.36 o
 -10   5  10      108.11       70.37     40.94 o
  -9   5  10     1035.49      900.74     43.54 o
  -8   5  10      152.12      126.31     29.31 o
  -7   5  10      224.14      315.19     33.03 o
  -6   5  10      104.44      104.84     27.14 o
  -5   5  10      620.02      560.99     31.44 o
  -4   5  10        4.55       53.38     17.95 o
  -3   5  10    10095.73     9492.86    122.83 o
  -2   5  10      472.98      416.64     28.16 o
  -1   5  10       47.62      108.06     23.52 o
   0   5  10       20.96       36.81     24.43 o
   1   5  10     1012.66      977.24     39.65 o
   2   5  10      157.86      226.20     30.85 o
   3   5  10     1535.81     1419.55     48.31 o
   4   5  10     1647.03     1421.75     44.37 o
   5   5  10     1797.40     1502.11     41.70 o
   6   5  10      821.21      688.66     35.60 o
   7   5  10       85.60      155.92     36.28 o
   8   5  10      293.20      300.10     44.71 o
   9   5  10        0.47      -31.34     38.21 o
  10   5  10       17.05       56.39     44.12 o
  11   5  10      544.09      657.45     68.39 o
 -13   6  10      129.44      132.71     43.41 o
 -12   6  10       36.38       62.65     36.41 o
 -11   6  10       67.44       61.58     35.34 o
 -10   6  10      275.87      343.52     43.45 o
  -9   6  10      325.58      470.39     41.22 o
  -8   6  10      129.95      129.78     29.54 o
  -7   6  10     1134.91      985.78     57.40 o
  -6   6  10      284.49      252.83     33.95 o
  -5   6  10        0.06       16.72     23.17 o
  -4   6  10      254.04      338.68     32.58 o
  -3   6  10      569.61      646.05     56.28 o
  -2   6  10      313.35      339.40     28.67 o
  -1   6  10       99.48       73.02     24.51 o
   0   6  10      749.34      725.10     36.64 o
   1   6  10      484.65      438.62     43.80 o
   2   6  10      781.07      769.31     39.12 o
   3   6  10      893.47      947.19     42.13 o
   4   6  10        5.70       49.55     25.60 o
   5   6  10      474.78      526.49     32.26 o
   6   6  10      106.31      140.73     33.01 o
   7   6  10      979.16      885.10     50.42 o
   8   6  10      331.84      437.00     53.20 o
   9   6  10      113.89      208.27     46.83 o
  10   6  10       12.28       41.65     47.52 o
 -13   7  10        7.78       96.35     43.61 o
 -12   7  10        0.81       49.43     45.78 o
 -11   7  10      341.32      435.00     50.12 o
 -10   7  10       34.80       62.07     56.16 o
  -9   7  10       88.67       10.33     38.79 o
  -8   7  10     1352.89     1143.95     70.21 o
  -7   7  10        1.90        6.40     33.74 o
  -6   7  10       93.01      123.70     31.59 o
  -5   7  10      357.85      405.55     41.13 o
  -4   7  10       46.29       30.38     33.10 o
  -3   7  10     1465.55     1310.59     46.43 o
  -2   7  10      170.37      240.17     31.40 o
  -1   7  10      883.34      833.77     41.03 o
   0   7  10      257.56      265.04     34.90 o
   1   7  10     1201.52     1101.16     47.15 o
   2   7  10       16.73       49.90     27.16 o
   3   7  10     1647.16     1594.62     56.36 o
   4   7  10     1107.24      862.06     40.61 o
   5   7  10      394.64      478.65     43.28 o
   6   7  10      689.91      569.14     45.89 o
   7   7  10       28.94       26.98     38.52 o
   8   7  10      234.77      231.68     50.51 o
   9   7  10      171.15      136.64     49.56 o
 -12   8  10       80.88       91.52     57.66 o
 -11   8  10      207.15      306.39     60.96 o
 -10   8  10       88.57      120.90     51.17 o
  -9   8  10       16.39       29.46     43.61 o
  -8   8  10       23.72       24.63     41.74 o
  -7   8  10      306.09      335.38     58.17 o
  -6   8  10       28.51       15.72     38.14 o
  -5   8  10      398.50      482.80     53.07 o
  -4   8  10      589.88      519.02     44.66 o
  -3   8  10       10.85       55.28     33.98 o
  -2   8  10      302.56      321.99     41.85 o
  -1   8  10      179.06      194.11     32.39 o
   0   8  10      262.90      294.16     37.83 o
   1   8  10      580.08      530.57     36.47 o
   2   8  10      126.59      192.35     35.70 o
   3   8  10      839.59      797.56     43.01 o
   4   8  10        5.26       54.45     49.08 o
   5   8  10     1215.62      903.29     44.92 o
   6   8  10        1.84       22.46     34.86 o
   7   8  10       10.04        6.46     42.29 o
   8   8  10       40.30       82.63     47.79 o
 -10   9  10        3.88       51.86     52.52 o
  -9   9  10      367.46      448.64     65.76 o
  -8   9  10       95.74      142.25     63.68 o
  -7   9  10       95.79      207.59     70.20 o
  -6   9  10      373.16      416.85     67.70 o
  -5   9  10       57.98       67.20     41.13 o
  -4   9  10      175.97      310.09     50.70 o
  -3   9  10       40.87       53.04     42.63 o
  -2   9  10      279.76      317.74     52.83 o
  -1   9  10     1688.76     1387.57     65.83 o
   0   9  10       88.15      132.60     35.91 o
   1   9  10       33.08      109.32     65.95 o
   2   9  10        2.32       86.62     35.87 o
   3   9  10      180.10      244.39     53.97 o
   4   9  10        9.81      108.13     36.70 o
   5   9  10      173.36      274.67     60.97 o
   6   9  10      470.73      486.11     52.27 o
   7   9  10       76.23      161.74     50.76 o
  -8  10  10       31.36      100.27     72.20 o
  -7  10  10       24.96      -21.06     62.17 o
  -6  10  10      333.69      395.80     65.68 o
  -5  10  10       89.73      183.75     48.54 o
  -4  10  10       11.79       48.08     42.12 o
  -3  10  10        2.72       63.70     52.65 o
  -2  10  10      277.88      358.51     56.72 o
  -1  10  10      179.76      204.35     50.67 o
   0  10  10     2059.08     1566.13     86.25 o
   1  10  10        1.74       79.39     80.23 o
   2  10  10       10.68       87.25     71.20 o
   3  10  10      179.74      128.66     54.68 o
   4  10  10      133.60      173.43     49.27 o
   5  10  10       25.83       38.12     44.47 o
  -6  11  10      139.41      385.24    126.34 o
  -5  11  10       45.58      202.10     56.65 o
  -4  11  10      298.72      380.74     64.88 o
  -3  11  10        0.59       94.90     51.64 o
  -2  11  10      176.54      188.54     53.88 o
  -1  11  10        2.70       24.10     47.83 o
   0  11  10      196.42      423.35    151.92 o
   1  11  10       38.39       77.21     75.21 o
   2  11  10      134.82       95.26     80.21 o
 -15   0  11        3.94      -89.25     60.17 o
 -13   0  11      753.05      597.75     75.22 o
 -11   0  11      988.91      823.51     70.21 o
  -9   0  11        8.90       25.94     35.61 o
  -7   0  11     1520.13     1458.02     49.99 o
  -5   0  11     6508.05     6185.81    118.08 o
  -3   0  11     6596.66     6757.32    123.29 o
  -1   0  11      718.22      754.75     31.72 o
   1   0  11    10560.55    10574.43    173.63 o
   3   0  11      498.20      501.50     33.78 o
   5   0  11     3133.34     2808.49     81.82 o
   7   0  11     1159.48     1015.86     53.67 o
   9   0  11     2774.66     2539.43    140.42 o
 -15   1  11      124.51      201.95     52.82 o
 -14   1  11       22.81       40.57     44.99 o
 -13   1  11       48.00       42.29     41.48 o
 -12   1  11      161.32      167.69     45.37 o
 -11   1  11        5.63       13.39     32.53 o
 -10   1  11      313.20      395.29     31.83 o
  -9   1  11      758.89      803.77     34.98 o
  -8   1  11       22.68       72.34     30.84 o
  -7   1  11      521.68      563.74     35.60 o
  -6   1  11       50.30       31.53     15.00 o
  -5   1  11      185.74      285.34     21.35 o
  -4   1  11     4066.82     3876.88     60.11 o
  -3   1  11      108.42      125.81     15.73 o
  -2   1  11      552.07      518.33     19.85 o
  -1   1  11     2820.77     2899.12     47.16 o
   0   1  11      397.18      459.74     17.06 o
   1   1  11     4341.22     3792.09     70.66 o
   2   1  11     1755.86     1524.95     42.53 o
   3   1  11     1534.95     1459.92     31.59 o
   4   1  11     1555.59     1381.03     33.68 o
   5   1  11     1708.90     1574.40     42.78 o
   6   1  11       11.53       47.58     21.97 o
   7   1  11     1441.22     1453.24     53.45 o
   8   1  11      634.54      638.99     43.42 o
   9   1  11      975.95      837.89     44.45 o
  10   1  11     1100.84     1006.78     61.10 o
  11   1  11       34.28      155.76     75.71 o
 -15   2  11      105.50      138.27     48.68 o
 -14   2  11      260.66      393.56     59.55 o
 -13   2  11       38.56       27.36     64.69 o
 -12   2  11      102.32       49.85     35.90 o
 -11   2  11       63.41      142.77     33.89 o
 -10   2  11     1217.67     1086.70     42.36 o
  -9   2  11       54.57       56.01     25.50 o
  -8   2  11     1260.94     1107.77     39.96 o
  -7   2  11     1865.62     1715.71     39.86 o
  -6   2  11     1293.38     1139.24     58.09 o
  -5   2  11      177.29      219.30     28.41 o
  -4   2  11       68.30       93.36     16.50 o
  -3   2  11     3975.23     3729.59     58.88 o
  -2   2  11      349.23      352.28     21.18 o
  -1   2  11     2642.78     2389.70     41.83 o
   0   2  11     7703.85     7412.54    115.71 o
   1   2  11       19.19        5.32     17.90 o
   2   2  11      388.60      470.41     20.89 o
   3   2  11        0.44       41.30     22.56 o
   4   2  11       58.22       96.05     20.64 o
   5   2  11       66.45      117.87     25.45 o
   6   2  11      148.27      215.79     29.57 o
   7   2  11      510.92      527.67     55.34 o
   8   2  11      325.87      399.43     43.63 o
   9   2  11      396.83      551.98     55.98 o
  10   2  11        7.13       65.55     52.53 o
  11   2  11      241.66      500.12     63.32 o
  12   2  11       11.52      135.34     71.70 o
 -15   3  11       18.76       52.71     47.49 o
 -14   3  11       57.13       33.27     44.60 o
 -13   3  11       56.12       58.67     67.70 o
 -12   3  11      198.11      192.02     46.35 o
 -11   3  11      549.77      508.41     34.50 o
 -10   3  11      158.64      220.26     52.39 o
  -9   3  11      166.74      201.56     41.60 o
  -8   3  11      231.58      294.92     28.83 o
  -7   3  11      155.93      206.23     26.47 o
  -6   3  11      614.61      516.05     24.57 o
  -5   3  11      660.08      733.71     28.63 o
  -4   3  11     9689.78     8918.91    130.18 o
  -3   3  11     4016.48     3670.76     60.08 o
  -2   3  11       96.48      132.72     16.88 o
  -1   3  11      219.75      268.67     27.74 o
   0   3  11     2019.93     1837.72     50.29 o
   1   3  11       33.54       35.47     21.46 o
   2   3  11     2673.98     2382.14     58.18 o
   3   3  11     2588.21     2044.72     55.40 o
   4   3  11      147.04      238.45     27.91 o
   5   3  11       75.90      101.85     26.23 o
   6   3  11      816.64      717.79     35.42 o
   7   3  11      199.91      253.14     40.86 o
   8   3  11       22.99        7.36     40.13 o
   9   3  11      891.92      824.01     58.66 o
  10   3  11     1021.62      889.53     70.20 o
  11   3  11      179.54      372.72     73.70 o
 -14   4  11        4.11        2.17     44.92 o
 -13   4  11       69.72       44.41     41.12 o
 -12   4  11      793.46      728.33     41.42 o
 -11   4  11      242.96      295.23     44.05 o
 -10   4  11        1.14        3.24     55.85 o
  -9   4  11        2.06        2.20     23.36 o
  -8   4  11        0.88        9.94     22.94 o
  -7   4  11     1306.12     1142.69     43.39 o
  -6   4  11     1138.74     1032.56     43.67 o
  -5   4  11      275.14      323.46     25.52 o
  -4   4  11      592.82      616.71     26.82 o
  -3   4  11       10.90       27.74     16.01 o
  -2   4  11      583.39      533.41     29.92 o
  -1   4  11     4676.97     4556.82    149.64 o
   0   4  11      451.93      412.38     43.52 o
   1   4  11     1225.55     1264.97     44.08 o
   2   4  11     2072.73     1951.53     55.02 o
   3   4  11       16.84       12.52     22.42 o
   4   4  11     3059.02     2581.94     58.23 o
   5   4  11       18.19       35.08     21.26 o
   6   4  11      490.25      531.40     38.07 o
   7   4  11      603.91      705.25     48.15 o
   8   4  11       91.14      142.09     39.74 o
   9   4  11        2.05      115.32     47.12 o
  10   4  11      165.04      247.27     96.77 o
  11   4  11       60.58      185.42     70.69 o
 -14   5  11        6.08       72.22     48.54 o
 -13   5  11       35.27       58.30     50.64 o
 -12   5  11        3.95       -2.25     37.84 o
 -11   5  11      199.19      196.71     34.60 o
 -10   5  11      166.45      226.96     35.91 o
  -9   5  11       35.15       77.98     29.02 o
  -8   5  11      424.24      433.41     40.21 o
  -7   5  11      264.10      313.89     35.64 o
  -6   5  11     1249.54     1106.99     42.97 o
  -5   5  11      121.46      152.65     27.98 o
  -4   5  11       45.17       70.26     23.90 o
  -3   5  11      693.64      643.77     33.97 o
  -2   5  11     2787.41     2475.87     62.73 o
  -1   5  11        5.94        8.64     22.49 o
   0   5  11      745.58      685.79     34.88 o
   1   5  11       13.14       26.02     29.77 o
   2   5  11        7.25       10.06     24.06 o
   3   5  11      381.06      501.39     50.09 o
   4   5  11      458.33      463.28     39.09 o
   5   5  11      240.32      322.54     31.42 o
   6   5  11      169.49      179.84     32.10 o
   7   5  11        4.91       -3.23     36.19 o
   8   5  11     1387.67     1087.21     55.36 o
   9   5  11       45.89       55.28     44.94 o
  10   5  11       29.10      103.44     57.38 o
 -13   6  11      116.16      224.77    116.82 o
 -12   6  11      509.35      524.64     68.70 o
 -11   6  11      105.07      192.38     51.40 o
 -10   6  11      186.19      191.97     45.51 o
  -9   6  11        1.28      -12.85     29.04 o
  -8   6  11      203.43      143.07     31.58 o
  -7   6  11      996.73      796.47     42.01 o
  -6   6  11      891.45      801.64     40.29 o
  -5   6  11      233.32      254.10     33.82 o
  -4   6  11       53.98       44.64     30.50 o
  -3   6  11       60.74      106.71     24.86 o
  -2   6  11     1882.90     1612.33     52.21 o
  -1   6  11      127.80      199.72     28.71 o
   0   6  11       48.08       27.50     23.52 o
   1   6  11      670.85      637.30     64.62 o
   2   6  11     1237.31     1131.33     72.31 o
   3   6  11       54.72       42.86     27.33 o
   4   6  11     1013.17      903.35     39.61 o
   5   6  11      488.02      506.39     39.11 o
   6   6  11       41.12       40.15     29.97 o
   7   6  11       51.84      147.09     40.51 o
   8   6  11      337.21      340.40     67.47 o
   9   6  11       48.28       22.28     66.94 o
  10   6  11        2.66       60.57     47.88 o
 -12   7  11        1.22       11.27     52.04 o
 -11   7  11      285.25      464.69    115.83 o
 -10   7  11        0.00       35.07     46.13 o
  -9   7  11      467.00      543.36     65.19 o
  -8   7  11        8.35       10.52     28.97 o
  -7   7  11        0.39       16.87     43.69 o
  -6   7  11       57.17       79.81     31.26 o
  -5   7  11        1.70      -14.98     32.70 o
  -4   7  11      259.73      321.09     44.12 o
  -3   7  11     1380.12     1172.96     45.87 o
  -2   7  11      681.46      656.09     36.13 o
  -1   7  11       48.44      112.01     29.53 o
   0   7  11      275.24      353.46     38.22 o
   1   7  11       21.34       51.57     25.96 o
   2   7  11      426.26      482.23     55.61 o
   3   7  11     1611.87     1265.49     51.60 o
   4   7  11       60.10       77.63     37.35 o
   5   7  11       95.74       80.22     31.21 o
   6   7  11      385.29      450.44     44.06 o
   7   7  11       29.19       17.15     51.27 o
   8   7  11      296.42      347.92     54.24 o
   9   7  11      187.72      248.02     53.86 o
 -11   8  11        0.39       68.03     49.97 o
 -10   8  11      316.97      394.85    100.28 o
  -9   8  11       84.87       97.68     44.78 o
  -8   8  11      315.06      414.97     45.42 o
  -7   8  11     1105.91      810.13     55.64 o
  -6   8  11       16.35       78.20     37.82 o
  -5   8  11      280.11      366.59     50.22 o
  -4   8  11      187.35      266.73     47.06 o
  -3   8  11      122.69      178.35     42.54 o
  -2   8  11      143.81      245.47     35.17 o
  -1   8  11      842.07      785.64     42.22 o
   0   8  11      909.26      700.46     55.17 o
   1   8  11        7.80       40.12     49.88 o
   2   8  11      900.42      733.51     50.04 o
   3   8  11      241.48      246.38     39.98 o
   4   8  11        0.38       11.29     32.35 o
   5   8  11      333.65      355.70     42.78 o
   6   8  11     1012.11      876.43     47.22 o
   7   8  11      460.26      447.75     58.22 o
   8   8  11        0.44       76.30     88.65 o
 -10   9  11      152.98      233.78     68.69 o
  -9   9  11      237.50      347.69     63.82 o
  -8   9  11       63.75      145.38     53.15 o
  -7   9  11        1.97      111.75     58.16 o
  -6   9  11       41.42       50.76     39.24 o
  -5   9  11        7.25       -1.60     38.21 o
  -4   9  11     1248.63     1144.89     64.49 o
  -3   9  11      198.80      190.48     47.45 o
  -2   9  11      193.43      256.41     75.22 o
  -1   9  11      150.70      308.68     39.73 o
   0   9  11       19.64        1.55     33.71 o
   1   9  11      814.34      706.71     43.44 o
   2   9  11      313.45      418.36     47.07 o
   3   9  11      402.29      465.95     83.74 o
   4   9  11      358.43      484.43     84.24 o
   5   9  11      181.98      230.92     41.29 o
   6   9  11      168.81      210.30     45.56 o
  -8  10  11      349.50      387.12     62.04 o
  -7  10  11        0.30       52.77     48.86 o
  -6  10  11        0.71       62.33     50.33 o
  -5  10  11      336.60      367.56     59.57 o
  -4  10  11        3.01       12.64     47.13 o
  -3  10  11      435.65      577.31     68.42 o
  -2  10  11        3.99       86.75     47.51 o
  -1  10  11       28.33       56.24     72.70 o
   0  10  11      207.12      257.02     54.22 o
   1  10  11      246.01      320.92     56.21 o
   2  10  11        1.18      -85.24     62.17 o
   3  10  11       15.09       59.71     60.25 o
   4  10  11        1.77      117.03     47.30 o
  -5  11  11       39.90       91.05     52.14 o
  -4  11  11       45.59      181.05     56.29 o
  -3  11  11      285.59      339.93     62.40 o
  -2  11  11       37.82      184.05     56.51 o
  -1  11  11      170.41      232.57     57.00 o
   0  11  11        2.57       17.65    114.81 o
   1  11  11      420.51      576.56    103.28 o
 -14   0  12      368.88      321.91     76.21 o
 -12   0  12       48.40       81.24     49.15 o
 -10   0  12      469.65      436.33     54.17 o
  -8   0  12     4761.68     4383.03    105.83 o
  -6   0  12       20.68      161.66     53.67 o
  -4   0  12       96.66      137.96     28.59 o
  -2   0  12     3399.13     3110.05    136.95 o
   0   0  12     1384.33     1349.13     43.61 o
   2   0  12     5767.90     5276.96    174.56 o
   4   0  12      235.70      352.95     47.15 o
   6   0  12     2053.71     1959.69     71.24 o
   8   0  12       15.60       17.05     59.17 o
  10   0  12       45.42      150.42     81.23 o
 -15   1  12       35.65       41.49     48.13 o
 -14   1  12        7.94       38.22     40.25 o
 -13   1  12      206.01      264.78     51.71 o
 -12   1  12     1213.34      987.20     59.90 o
 -11   1  12      301.78      374.67     47.06 o
 -10   1  12        3.63       21.00     35.45 o
  -9   1  12       98.09      190.85     28.06 o
  -8   1  12       37.27       81.92     27.08 o
  -7   1  12      771.26      778.24     27.64 o
  -6   1  12      665.01      685.41     25.55 o
  -5   1  12     1197.66     1131.29     31.72 o
  -4   1  12     2254.61     2078.23     42.31 o
  -3   1  12      180.11      214.21     19.69 o
  -2   1  12     5155.39     5328.51     81.67 o
  -1   1  12      725.42      800.95     24.10 o
   0   1  12     1355.58     1316.53     39.33 o
   1   1  12     2823.24     2615.72     57.47 o
   2   1  12     8663.57     7642.20    119.91 o
   3   1  12      944.09      796.59     24.70 o
   4   1  12      620.78      569.17     52.67 o
   5   1  12        3.89       35.98     21.51 o
   6   1  12       18.42       61.41     29.49 o
   7   1  12     1555.15     1448.49     54.49 o
   8   1  12        0.24       66.00     32.92 o
   9   1  12        9.09       60.78     33.34 o
  10   1  12       30.44       48.81     48.20 o
  11   1  12       47.88      252.70     83.23 o
 -15   2  12       58.71       59.48     47.49 o
 -14   2  12       51.19      109.54     46.08 o
 -13   2  12      530.69      495.84     61.58 o
 -12   2  12       63.53       62.24     38.79 o
 -11   2  12      149.05      146.78     42.20 o
 -10   2  12       14.03       27.72     24.14 o
  -9   2  12      313.51      355.72     40.10 o
  -8   2  12      444.45      379.11     34.50 o
  -7   2  12     1231.24     1094.75     32.99 o
  -6   2  12     1252.81     1080.74     32.45 o
  -5   2  12      277.32      354.77     23.25 o
  -4   2  12      837.25      665.75     25.59 o
  -3   2  12     4518.30     4438.93     76.02 o
  -2   2  12      203.85      236.45     18.15 o
  -1   2  12       22.96       58.13     19.85 o
   0   2  12      132.71      240.07     23.64 o
   1   2  12      413.54      443.37     27.89 o
   2   2  12      122.85      237.11     41.46 o
   3   2  12     5424.85     4796.86     77.75 o
   4   2  12      909.08      687.57     29.01 o
   5   2  12        2.03       21.66     28.47 o
   6   2  12     1539.67     1298.95     51.45 o
   7   2  12        4.46       34.41     33.76 o
   8   2  12      586.09      634.13     41.27 o
   9   2  12       38.51      140.61     46.68 o
  10   2  12      159.46      156.04     56.16 o
  11   2  12      478.18      524.87    121.33 o
 -15   3  12        1.25       21.74     45.29 o
 -14   3  12      223.51      154.89     62.17 o
 -13   3  12       65.83      117.31     46.03 o
 -12   3  12       45.94       67.63     57.17 o
 -11   3  12       23.42       46.64     52.37 o
 -10   3  12      689.45      608.04     35.88 o
  -9   3  12      118.48      159.12     47.43 o
  -8   3  12       86.44       81.38     25.45 o
  -7   3  12      388.66      363.23     26.59 o
  -6   3  12     1204.58     1030.71     33.14 o
  -5   3  12     1584.09     1547.91     39.28 o
  -4   3  12      676.14      678.81     37.69 o
  -3   3  12      918.67      724.32     26.46 o
  -2   3  12      253.89      298.46     29.13 o
  -1   3  12       36.20       29.05     19.72 o
   0   3  12     5468.88     4805.18     90.02 o
   1   3  12      578.64      505.63     30.14 o
   2   3  12      140.47      162.68     27.34 o
   3   3  12        5.96      -37.01     21.53 o
   4   3  12      964.11      784.55     33.20 o
   5   3  12      109.77      150.60     29.58 o
   6   3  12     2169.84     2026.32     58.20 o
   7   3  12       48.36      124.66     44.14 o
   8   3  12      313.99      399.70     46.63 o
   9   3  12       21.85      157.96     48.64 o
  10   3  12      248.48      409.58     72.70 o
  11   3  12       21.43      237.06     59.12 o
 -14   4  12      113.23      164.29     61.67 o
 -13   4  12        0.85       -3.43     54.16 o
 -12   4  12        2.83      -12.13     34.02 o
 -11   4  12      424.90      447.86     54.74 o
 -10   4  12      300.62      395.43     36.61 o
  -9   4  12      199.04      345.53     38.33 o
  -8   4  12      423.85      416.69     32.98 o
  -7   4  12        1.19      -41.40     21.59 o
  -6   4  12     1035.27      987.44     39.56 o
  -5   4  12      226.48      306.35     26.79 o
  -4   4  12     1974.44     1791.37     43.19 o
  -3   4  12       99.50      169.01     31.09 o
  -2   4  12     1488.13     1226.32     45.06 o
  -1   4  12     1556.82     1254.75     44.11 o
   0   4  12      296.49      386.82     38.40 o
   1   4  12      637.63      554.37     31.63 o
   2   4  12      343.44      425.95     38.92 o
   3   4  12     1543.00     1473.77     50.43 o
   4   4  12     1013.62      896.09     36.57 o
   5   4  12      130.45      172.00     30.45 o
   6   4  12       27.89       54.58     31.85 o
   7   4  12      165.55      213.43     35.03 o
   8   4  12       12.09       68.28     72.71 o
   9   4  12      126.92      180.45     56.82 o
  10   4  12      264.48      371.17     61.81 o
 -14   5  12       19.89       61.95     47.11 o
 -13   5  12      170.58      317.55     44.18 o
 -12   5  12       89.39      113.01     37.03 o
 -11   5  12     1150.91      908.84     46.70 o
 -10   5  12       36.30        6.56     29.07 o
  -9   5  12       11.54       44.24     28.27 o
  -8   5  12      163.13      118.78     28.30 o
  -7   5  12      340.80      355.58     36.79 o
  -6   5  12      575.67      566.87     34.20 o
  -5   5  12     4487.70     4080.18    106.51 o
  -4   5  12      160.85      184.06     34.87 o
  -3   5  12       11.54       44.87     24.89 o
  -2   5  12       92.38      137.85     45.97 o
  -1   5  12     1015.97      913.20     55.01 o
   0   5  12        0.85       37.91     25.01 o
   1   5  12     1221.31     1215.69     46.36 o
   2   5  12      257.42      367.45     34.90 o
   3   5  12     1615.09     1333.37     54.68 o
   4   5  12       33.70       61.44     31.85 o
   5   5  12     1492.39     1301.00     40.45 o
   6   5  12      153.52      153.91     32.66 o
   7   5  12       65.37       91.91     49.96 o
   8   5  12       21.13       92.31     42.04 o
   9   5  12      479.32      598.78     71.75 o
  10   5  12        3.43      127.79     56.60 o
 -13   6  12       48.33      205.14     45.81 o
 -12   6  12      133.77      112.32     42.07 o
 -11   6  12        5.78       27.20     34.79 o
 -10   6  12       14.61      121.70     34.77 o
  -9   6  12      857.70      660.66     40.40 o
  -8   6  12      101.61      177.82     34.49 o
  -7   6  12      207.54      266.83     37.44 o
  -6   6  12        0.92       63.49     28.34 o
  -5   6  12      343.20      341.81     47.17 o
  -4   6  12        6.27       49.24     32.97 o
  -3   6  12        4.94       22.37     25.13 o
  -2   6  12      473.76      485.15     37.27 o
  -1   6  12     3203.70     2887.23     72.95 o
   0   6  12       62.71      111.93     29.27 o
   1   6  12     1069.01      913.10     43.66 o
   2   6  12      276.26      343.89     38.51 o
   3   6  12      104.94      101.54     33.52 o
   4   6  12       87.88      146.19     30.70 o
   5   6  12     1455.22     1180.14     40.33 o
   6   6  12        6.76       63.88     45.55 o
   7   6  12      277.53      313.93     74.22 o
   8   6  12       75.50       98.25     41.99 o
   9   6  12      238.39      326.03     54.14 o
 -12   7  12       67.28      148.29     44.34 o
 -11   7  12      117.23      142.87     41.22 o
 -10   7  12      291.17      448.64     49.59 o
  -9   7  12      338.59      362.24     61.27 o
  -8   7  12        0.65       34.65     31.45 o
  -7   7  12      289.40      383.69     52.47 o
  -6   7  12      812.23      590.84     48.21 o
  -5   7  12      357.34      409.66     49.51 o
  -4   7  12       17.03       63.69     45.64 o
  -3   7  12      729.62      624.03     47.07 o
  -2   7  12       23.88       36.19     27.02 o
  -1   7  12        5.01       63.22     28.22 o
   0   7  12      952.49      884.81     58.37 o
   1   7  12      458.95      477.10     38.11 o
   2   7  12       91.57       90.83     41.48 o
   3   7  12      733.37      683.57     43.13 o
   4   7  12        9.82       19.74     29.58 o
   5   7  12      365.47      475.19     44.81 o
   6   7  12      764.18      690.81     45.71 o
   7   7  12      628.44      686.64     64.42 o
   8   7  12      106.67      242.91     76.28 o
 -11   8  12       30.28      152.19     44.34 o
 -10   8  12      236.06      161.82     42.85 o
  -9   8  12       18.16       36.25     36.68 o
  -8   8  12        0.18       -0.81     38.21 o
  -7   8  12      227.60      330.20     50.26 o
  -6   8  12       44.82       55.65     42.16 o
  -5   8  12       62.82       79.95     37.11 o
  -4   8  12      373.25      488.74     56.26 o
  -3   8  12     1108.34      798.21     53.55 o
  -2   8  12      311.08      396.27     38.65 o
  -1   8  12      168.19      221.35     36.43 o
   0   8  12      430.83      589.60     49.82 o
   1   8  12      244.24      318.82     41.84 o
   2   8  12        1.87       18.18     39.45 o
   3   8  12      580.15      646.37     57.80 o
   4   8  12      216.55      350.08     53.13 o
   5   8  12        7.90       52.51     35.43 o
   6   8  12        5.76      -35.55     37.45 o
   7   8  12       43.81      137.94     49.54 o
  -9   9  12      107.84      164.34     52.24 o
  -8   9  12       88.31      135.73     49.90 o
  -7   9  12      355.01      471.40     61.69 o
  -6   9  12        7.02       61.28     60.17 o
  -5   9  12       24.16       74.99     58.67 o
  -4   9  12      197.74      235.95     51.15 o
  -3   9  12      272.08      357.58     52.83 o
  -2   9  12      146.40      241.38     50.67 o
  -1   9  12      128.67      209.26     66.34 o
   0   9  12       82.96      146.71     41.30 o
   1   9  12      499.77      558.91     73.35 o
   2   9  12      321.49      400.87     50.13 o
   3   9  12       10.86      154.18    121.84 o
   4   9  12      540.44      628.14     48.68 o
   5   9  12        0.75      -13.42     42.25 o
   6   9  12        7.17       31.87     43.07 o
  -7  10  12       25.33      110.57     54.25 o
  -6  10  12      171.65      172.63     52.48 o
  -5  10  12       16.40        8.02     47.51 o
  -4  10  12       20.99      139.68     49.90 o
  -3  10  12      295.27      240.05     53.83 o
  -2  10  12      688.54      674.37     59.18 o
  -1  10  12      411.29      464.89    142.90 o
   0  10  12      100.80      318.84    127.86 o
   1  10  12       17.14      207.45     71.17 o
   2  10  12      280.08      463.96    222.62 o
   3  10  12       15.43       75.61     53.75 o
   4  10  12       32.37      149.40     43.42 o
  -3  11  12        0.36       65.27     69.19 o
  -2  11  12      348.71      467.77     94.75 o
  -1  11  12        1.69       -4.32     53.53 o
 -15   0  13        0.33      121.34     71.19 o
 -13   0  13        5.53       34.10     57.17 o
 -11   0  13     1061.57      875.63     74.22 o
  -9   0  13       29.30       49.65     27.66 o
  -7   0  13       22.62       65.20     26.25 o
  -5   0  13     1774.27     1758.00     55.99 o
  -3   0  13      937.04      907.56     39.42 o
  -1   0  13     2379.01     2430.11     63.38 o
   1   0  13      139.95      351.12     63.21 o
   3   0  13     7830.00     7042.16    221.70 o
   5   0  13     2609.98     2388.43     78.08 o
   7   0  13       85.13      208.62     77.23 o
   9   0  13     1350.90     1217.51     97.28 o
 -15   1  13       51.63       30.05     47.49 o
 -14   1  13      153.83      168.97     50.35 o
 -13   1  13      110.46      122.07     45.70 o
 -12   1  13      608.24      519.51     52.05 o
 -11   1  13      108.83      187.77     42.63 o
 -10   1  13      185.56      182.52     37.60 o
  -9   1  13      483.25      396.05     32.09 o
  -8   1  13      862.37      716.97     27.61 o
  -7   1  13     1313.22     1267.37     35.05 o
  -6   1  13     2278.18     2199.88     46.74 o
  -5   1  13      249.58      321.37     23.50 o
  -4   1  13        3.03        9.18     14.53 o
  -3   1  13      537.84      539.15     23.07 o
  -2   1  13      725.28      681.39     24.52 o
  -1   1  13     3191.17     2869.47     61.76 o
   0   1  13      418.09      372.63     42.19 o
   1   1  13      588.84      516.72     28.14 o
   2   1  13      148.91      239.96     41.69 o
   3   1  13        6.56       47.01     23.84 o
   4   1  13      368.62      405.92     34.75 o
   5   1  13       39.48       59.56     53.82 o
   6   1  13      513.97      612.31     45.09 o
   7   1  13     1245.31     1058.57     48.96 o
   8   1  13       27.78       81.46     35.85 o
   9   1  13      321.35      543.57     60.71 o
  10   1  13        1.98       -3.01     70.20 o
  11   1  13       39.02        3.01     79.21 o
 -15   2  13       21.19       37.60     68.18 o
 -14   2  13       56.66      124.07     60.67 o
 -13   2  13       92.76       87.90     44.41 o
 -12   2  13       21.66       12.95     36.15 o
 -11   2  13      173.76      235.60     43.10 o
 -10   2  13      464.97      443.10     34.25 o
  -9   2  13      128.18      134.33     28.82 o
  -8   2  13       64.10       73.84     28.70 o
  -7   2  13      228.38      333.39     30.80 o
  -6   2  13      699.67      691.44     41.05 o
  -5   2  13      341.67      353.46     21.94 o
  -4   2  13      373.74      330.99     48.08 o
  -3   2  13     1536.25     1453.06     36.06 o
  -2   2  13     2177.52     1808.46     50.55 o
  -1   2  13        2.22       26.95     21.25 o
   0   2  13      209.66      251.26     28.12 o
   1   2  13     2329.76     2008.77     60.68 o
   2   2  13     1590.29     1310.37     45.02 o
   3   2  13      530.79      544.52     33.83 o
   4   2  13      285.83      276.97     35.07 o
   5   2  13     1901.20     1586.83     56.02 o
   6   2  13       51.43       99.04     33.65 o
   7   2  13      644.58      749.39     44.47 o
   8   2  13      774.06      741.66     44.83 o
   9   2  13        0.16      127.43     59.17 o
  10   2  13      123.01      216.22     93.76 o
  11   2  13        0.03      194.53     90.25 o
 -14   3  13        1.97       24.66     45.63 o
 -13   3  13      573.72      605.85     65.57 o
 -12   3  13      295.50      229.60     46.96 o
 -11   3  13       21.65       35.04     42.80 o
 -10   3  13     1075.67      777.20     58.36 o
  -9   3  13      261.04      314.95     33.20 o
  -8   3  13        0.05       14.63     22.71 o
  -7   3  13      877.91      781.14     36.42 o
  -6   3  13     1422.83     1164.05     35.86 o
  -5   3  13     1566.19     1415.31     38.77 o
  -4   3  13        0.68       -2.40     16.64 o
  -3   3  13     1380.09     1210.22     43.03 o
  -2   3  13     1287.17     1243.30     44.52 o
  -1   3  13       36.18       25.91     22.23 o
   0   3  13       97.95      133.80     25.62 o
   1   3  13     1009.84      829.09     37.27 o
   2   3  13     1221.94     1168.18     43.82 o
   3   3  13      444.70      456.13     24.84 o
   4   3  13     1563.69     1362.98     50.67 o
   5   3  13      138.86      220.18     36.77 o
   6   3  13       52.24       75.94     35.04 o
   7   3  13       13.54       56.00     34.51 o
   8   3  13      647.44      627.73     46.23 o
   9   3  13        0.60       78.04    120.84 o
  10   3  13       91.45      307.78    139.39 o
 -14   4  13       83.30       30.04     49.18 o
 -13   4  13       57.28       73.13     48.08 o
 -12   4  13       43.95       94.88     34.65 o
 -11   4  13      135.62       99.33     32.05 o
 -10   4  13       13.45       80.84     30.61 o
  -9   4  13      813.03      715.13     38.79 o
  -8   4  13      189.75      211.41     42.97 o
  -7   4  13       94.61       84.09     25.51 o
  -6   4  13       30.32       20.64     23.79 o
  -5   4  13      437.50      433.71     25.49 o
  -4   4  13     1822.64     1576.95     50.73 o
  -3   4  13     1499.67     1303.85     46.66 o
  -2   4  13     1530.01     1306.14     46.74 o
  -1   4  13      137.33      227.65     30.07 o
   0   4  13       91.71       82.40     25.34 o
   1   4  13      707.66      687.56     50.50 o
   2   4  13      431.66      391.92     33.17 o
   3   4  13     1386.38     1090.15     45.24 o
   4   4  13        8.57       43.13     37.50 o
   5   4  13       32.73      108.62     25.26 o
   6   4  13      451.60      536.16     40.99 o
   7   4  13      441.43      611.76     46.91 o
   8   4  13        9.47      142.54     51.77 o
   9   4  13      175.29      265.75     55.41 o
  10   4  13      323.74      519.86     67.63 o
 -13   5  13        0.18       79.86     53.33 o
 -12   5  13        5.75       20.46     34.58 o
 -11   5  13      229.05      154.53     37.40 o
 -10   5  13       33.90       37.12     32.86 o
  -9   5  13       98.58      128.45     32.50 o
  -8   5  13      759.37      720.83     38.79 o
  -7   5  13       38.84        4.90     26.37 o
  -6   5  13      146.61      186.11     30.93 o
  -5   5  13        7.92      -16.23     30.82 o
  -4   5  13      125.15      240.55     40.48 o
  -3   5  13      236.08      318.47     33.90 o
  -2   5  13      512.46      425.49     31.98 o
  -1   5  13       10.80      -10.78     32.33 o
   0   5  13     1165.22      994.24     46.38 o
   1   5  13        1.82       28.42     27.21 o
   2   5  13     1344.86     1136.76     55.15 o
   3   5  13       50.84       79.82     33.47 o
   4   5  13      697.64      566.57     33.65 o
   5   5  13      338.55      410.67     32.14 o
   6   5  13     1543.23     1283.44     48.22 o
   7   5  13       24.42       26.19     41.40 o
   8   5  13       21.54      143.38     69.20 o
   9   5  13      142.52      202.93     58.09 o
 -13   6  13       10.14        9.33     56.42 o
 -12   6  13      126.28      137.03     53.10 o
 -11   6  13       11.03      142.20     39.06 o
 -10   6  13      600.68      493.65     45.36 o
  -9   6  13      217.50      273.93     39.73 o
  -8   6  13       61.55      147.02     34.03 o
  -7   6  13       60.21       62.80     37.23 o
  -6   6  13      208.60      159.73     91.78 o
  -5   6  13      222.92      275.48     43.82 o
  -4   6  13     1840.99     1746.47     71.63 o
  -3   6  13       27.33       51.46     26.76 o
  -2   6  13      557.44      532.14     34.92 o
  -1   6  13        0.63       13.74     27.13 o
   0   6  13      546.53      552.36     36.40 o
   1   6  13      326.39      413.56     37.86 o
   2   6  13     1915.54     1623.98     57.26 o
   3   6  13      269.56      338.03     48.70 o
   4   6  13      264.32      317.88     38.04 o
   5   6  13       76.22      172.98     33.15 o
   6   6  13      175.17      203.53     44.53 o
   7   6  13      235.43      227.19     46.43 o
   8   6  13       50.40      164.42     90.75 o
   9   6  13        0.07       53.48     62.67 o
 -12   7  13      167.37      304.51     50.05 o
 -11   7  13        9.16       82.46     39.48 o
 -10   7  13        3.42       68.90     38.11 o
  -9   7  13       80.45       76.66     66.29 o
  -8   7  13      229.17      294.72     49.81 o
  -7   7  13       27.99       95.07     40.77 o
  -6   7  13      429.49      437.96     47.30 o
  -5   7  13      742.82      665.57     84.25 o
  -4   7  13        2.24       50.67     48.14 o
  -3   7  13      452.93      511.74     56.36 o
  -2   7  13       57.69      102.58     30.38 o
  -1   7  13      361.34      402.21     42.27 o
   0   7  13        1.54       -0.08     38.28 o
   1   7  13      120.62      146.70     35.38 o
   2   7  13      181.87      212.74     47.73 o
   3   7  13      133.53      258.96     40.71 o
   4   7  13      455.64      529.42     61.96 o
   5   7  13      119.70      145.18     39.81 o
   6   7  13      456.53      560.62     45.58 o
   7   7  13      189.40      245.62     50.41 o
   8   7  13       11.49      136.16     52.52 o
 -10   8  13      131.53      243.50     56.81 o
  -9   8  13      583.30      626.57     70.53 o
  -8   8  13       66.79      159.79     49.58 o
  -7   8  13      128.60      151.32     56.16 o
  -6   8  13      243.17      331.60     54.68 o
  -5   8  13      168.42      168.86     43.90 o
  -4   8  13      179.47      241.79     62.18 o
  -3   8  13      177.67      329.55     51.42 o
  -2   8  13     1007.65      840.14     57.43 o
  -1   8  13      490.17      550.80     48.03 o
   0   8  13      716.42      597.24     40.87 o
   1   8  13      686.49      614.04     43.13 o
   2   8  13       71.48      104.24     38.71 o
   3   8  13       11.39      130.91     39.02 o
   4   8  13       49.48       89.95     34.17 o
   5   8  13      693.81      589.63     43.70 o
   6   8  13        1.63      103.97     39.90 o
  -9   9  13      105.55      103.78     51.05 o
  -8   9  13        0.21       61.62     46.08 o
  -7   9  13      141.96      255.66     54.15 o
  -6   9  13      175.63      237.27     54.16 o
  -5   9  13      177.54      157.70     95.77 o
  -4   9  13        2.23       49.25     44.11 o
  -3   9  13      315.61      397.99     73.21 o
  -2   9  13      791.33      655.94     55.81 o
  -1   9  13      663.33      591.45     94.27 o
   0   9  13       38.40      122.49     37.38 o
   1   9  13      236.76      317.44     66.78 o
   2   9  13      123.24      216.94     42.94 o
   3   9  13       20.27      171.49     91.75 o
   4   9  13      693.87      716.00     69.05 o
   5   9  13       50.74      171.36     45.29 o
  -6  10  13       25.32      -19.00     81.72 o
  -5  10  13      239.26      394.79     78.71 o
  -4  10  13       46.69       63.34     49.24 o
  -3  10  13       87.62       77.96     51.64 o
  -2  10  13      208.56      335.16     60.93 o
  -1  10  13       21.38      105.64     55.15 o
   0  10  13       70.92      215.54     54.24 o
   1  10  13       54.40      205.41     54.40 o
   2  10  13      200.39      300.40     97.77 o
 -14   0  14      350.10      388.08     83.23 o
 -12   0  14        4.11       34.10     53.15 o
 -10   0  14      503.94      504.53     60.19 o
  -8   0  14     1103.28     1065.48     48.09 o
  -6   0  14     4127.39     3817.08     92.20 o
  -4   0  14     1685.00     1598.10     54.81 o
  -2   0  14      155.98      199.12     29.50 o
   0   0  14     7283.55     6544.77    201.64 o
   2   0  14        3.66      -44.14     52.17 o
   4   0  14     1201.02      947.59     49.36 o
   6   0  14     1403.52     1131.40     93.28 o
   8   0  14      894.63      736.13     85.25 o
  10   0  14       13.41      199.55     87.24 o
 -15   1  14       72.42      114.02     50.28 o
 -14   1  14      165.60      339.64     64.18 o
 -13   1  14      125.95      171.67     47.49 o
 -12   1  14      111.85       73.77     44.13 o
 -11   1  14       15.96        4.02     39.11 o
 -10   1  14      528.97      450.29     44.58 o
  -9   1  14      169.24      214.64     30.12 o
  -8   1  14       92.97      163.08     36.49 o
  -7   1  14        2.19       19.00     24.47 o
  -6   1  14      614.34      587.86     26.09 o
  -5   1  14      185.76      200.16     22.32 o
  -4   1  14     2636.00     2506.17     49.72 o
  -3   1  14       39.33       77.30     17.88 o
  -2   1  14      252.35      311.83     33.38 o
  -1   1  14      979.03      902.48     35.75 o
   0   1  14      436.75      486.56    106.84 o
   1   1  14        2.72       -3.14     59.19 o
   2   1  14       40.72       54.73     50.66 o
   3   1  14      484.09      574.95     60.29 o
   4   1  14      203.69      309.42     37.42 o
   5   1  14        4.47       58.16     30.49 o
   6   1  14      398.57      494.24     47.17 o
   7   1  14       47.87      132.42     36.43 o
   8   1  14      480.84      630.99     55.32 o
   9   1  14      149.91      477.35    161.46 o
  10   1  14      539.50      721.98    105.29 o
 -14   2  14        7.71       29.10     40.77 o
 -13   2  14      190.39      132.49     46.54 o
 -12   2  14       86.41      109.23     41.68 o
 -11   2  14      161.03      251.40     46.79 o
 -10   2  14       44.99      101.94     35.62 o
  -9   2  14      212.72      211.96     31.23 o
  -8   2  14       79.05       55.03     23.85 o
  -7   2  14      413.12      428.83     36.92 o
  -6   2  14        1.69       26.97     18.01 o
  -5   2  14     3445.07     3269.23     60.23 o
  -4   2  14      209.15      236.98     23.95 o
  -3   2  14       10.55       19.63     21.18 o
  -2   2  14     1706.34     1425.34     46.71 o
  -1   2  14     1543.94     1491.63     56.25 o
   0   2  14      304.77      391.73     44.10 o
   1   2  14     1305.29     1113.77     41.74 o
   2   2  14     1350.15     1155.65     59.78 o
   3   2  14      408.03      408.03     53.07 o
   4   2  14      880.03      741.54     40.99 o
   5   2  14     1191.51     1011.23     47.34 o
   6   2  14       59.44      158.87     41.28 o
   7   2  14      232.40      269.34     41.62 o
   8   2  14        5.88       92.46     42.50 o
   9   2  14      426.66      560.46     59.89 o
  10   2  14       15.48      246.67     87.24 o
 -14   3  14       86.81      108.96     49.27 o
 -13   3  14       38.18       65.18     46.09 o
 -12   3  14       43.01       44.45     41.82 o
 -11   3  14      142.33      193.49     34.59 o
 -10   3  14        7.62       76.09     29.68 o
  -9   3  14      144.19      156.75     38.37 o
  -8   3  14      334.51      413.70     38.91 o
  -7   3  14        3.09       13.86     22.88 o
  -6   3  14       24.71       42.54     20.53 o
  -5   3  14       99.42      156.14     26.64 o
  -4   3  14        0.25       17.85     25.49 o
  -3   3  14      393.52      405.17     31.90 o
  -2   3  14      751.37      633.07     34.46 o
  -1   3  14      540.11      492.07     32.12 o
   0   3  14      227.08      303.08     33.35 o
   1   3  14      385.79      431.67     67.07 o
   2   3  14      345.09      392.92     33.03 o
   3   3  14      284.83      326.57     40.70 o
   4   3  14       60.15       63.71     46.64 o
   5   3  14      688.00      587.53     41.32 o
   6   3  14      214.83      326.77     52.20 o
   7   3  14        0.52       93.86     39.30 o
   8   3  14      784.57      707.58     71.99 o
   9   3  14      186.09      303.10     69.19 o
  10   3  14        0.08      211.88    104.79 o
 -14   4  14       95.36      145.63     54.54 o
 -13   4  14        2.35       57.94     45.94 o
 -12   4  14      355.44      456.87     41.97 o
 -11   4  14       89.37      178.35     34.12 o
 -10   4  14        0.25       24.56     29.71 o
  -9   4  14      560.68      481.92     35.35 o
  -8   4  14       64.18      131.20     28.52 o
  -7   4  14      566.52      606.84     34.86 o
  -6   4  14      771.33      652.24     44.69 o
  -5   4  14      199.04      309.12     36.37 o
  -4   4  14      298.76      365.90     36.37 o
  -3   4  14      956.22      813.38     38.47 o
  -2   4  14       10.94       63.60     26.51 o
  -1   4  14     1226.21     1119.30     44.54 o
   0   4  14     1057.91      850.61     40.76 o
   1   4  14        3.78      -41.26     24.02 o
   2   4  14     1260.40     1118.47     46.45 o
   3   4  14        3.21       23.30     26.65 o
   4   4  14      352.16      479.02     38.80 o
   5   4  14      202.25      332.60     40.69 o
   6   4  14      152.52      266.43     65.09 o
   7   4  14      581.35      583.23     44.82 o
   8   4  14      114.29      298.42     56.38 o
   9   4  14      134.96      268.02     61.58 o
 -13   5  14      228.08      252.92    143.40 o
 -12   5  14       25.71       89.41     38.13 o
 -11   5  14      439.51      498.99     45.30 o
 -10   5  14       27.14       32.72     29.37 o
  -9   5  14      207.71      216.87     34.55 o
  -8   5  14        2.96       54.13     42.78 o
  -7   5  14      566.32      501.92     43.41 o
  -6   5  14       39.09       47.30     34.97 o
  -5   5  14      145.64      192.47     39.64 o
  -4   5  14      779.92      646.89     42.11 o
  -3   5  14     1476.02     1277.97     49.02 o
  -2   5  14      552.46      533.79     35.43 o
  -1   5  14      159.28      175.08     30.96 o
   0   5  14       57.11      105.20     30.21 o
   1   5  14     1075.40     1010.66     45.70 o
   2   5  14      152.92      169.38     33.92 o
   3   5  14     1993.27     1720.79     60.67 o
   4   5  14      173.48      270.53     33.34 o
   5   5  14        4.08       33.88     27.52 o
   6   5  14       67.72      175.70     39.74 o
   7   5  14       33.02       -6.78     45.96 o
   8   5  14        1.68      101.78     55.31 o
   9   5  14       38.35       51.35     57.11 o
 -12   6  14       51.93      146.02     41.03 o
 -11   6  14       82.37      149.17     37.88 o
 -10   6  14      307.58      374.92     43.68 o
  -9   6  14       68.94      131.83     34.84 o
  -8   6  14       89.78      128.88     41.84 o
  -7   6  14      451.27      476.30     48.19 o
  -6   6  14        0.84       22.45     35.81 o
  -5   6  14       43.05      125.29     40.35 o
  -4   6  14      382.75      465.63     62.19 o
  -3   6  14      529.79      512.76     41.80 o
  -2   6  14      153.14      249.46     34.96 o
  -1   6  14      238.48      378.41     40.78 o
   0   6  14      363.97      452.88     40.33 o
   1   6  14      471.11      563.41     48.77 o
   2   6  14      158.89      212.00     36.30 o
   3   6  14        0.31       -0.44     31.77 o
   4   6  14      159.79      154.29     35.30 o
   5   6  14      232.22      409.92     59.80 o
   6   6  14       55.41      118.49     42.75 o
   7   6  14     1078.10      873.00     63.71 o
   8   6  14      103.17      278.68     62.35 o
 -11   7  14      107.53      150.55     44.28 o
 -10   7  14       69.03      178.30     49.96 o
  -9   7  14        0.34       59.01     58.16 o
  -8   7  14      474.35      458.23     58.50 o
  -7   7  14        0.26       70.68     42.39 o
  -6   7  14       38.00       -8.53     36.87 o
  -5   7  14       60.98      132.05    108.32 o
  -4   7  14      101.06      133.92     39.64 o
  -3   7  14     1430.23     1198.08     88.26 o
  -2   7  14      732.20      647.04     48.25 o
  -1   7  14      644.49      612.33     53.31 o
   0   7  14        0.33       30.02     31.94 o
   1   7  14     1090.17      822.16     45.10 o
   2   7  14      105.28      198.17     37.44 o
   3   7  14      527.70      610.66     44.03 o
   4   7  14      340.12      414.10     69.48 o
   5   7  14      142.39      227.31     61.71 o
   6   7  14      200.97      287.38     47.07 o
   7   7  14       66.42      155.34     87.70 o
 -10   8  14       21.55       52.33    116.31 o
  -9   8  14       25.99       23.23     46.54 o
  -8   8  14       31.73      134.02     46.44 o
  -7   8  14       31.73       59.58     45.94 o
  -6   8  14       32.52       95.10     43.61 o
  -5   8  14      403.15      486.50     60.23 o
  -4   8  14       80.90       86.25     45.39 o
  -3   8  14        0.56       54.00     55.16 o
  -2   8  14      179.56      271.41     60.68 o
  -1   8  14      115.90      203.33     50.17 o
   0   8  14      111.16      239.18     40.10 o
   1   8  14      179.10      298.76     77.04 o
   2   8  14      618.03      634.61     55.96 o
   3   8  14        0.66      111.58     55.01 o
   4   8  14      128.78      296.77     78.88 o
   5   8  14      658.96      666.58     54.63 o
   6   8  14        6.89       42.05     41.44 o
  -8   9  14       56.71      155.75     57.16 o
  -7   9  14       11.66       30.24     49.27 o
  -6   9  14      236.93      212.97     58.47 o
  -5   9  14        7.49      -33.24     53.65 o
  -4   9  14      156.87      241.24     51.00 o
  -3   9  14      228.56      330.89     57.42 o
  -2   9  14      299.18      459.13     87.75 o
  -1   9  14      656.09      603.74     58.31 o
   0   9  14        3.59       76.35     40.16 o
   1   9  14      115.27      202.81     44.14 o
   2   9  14       33.44      174.29     63.86 o
   3   9  14       79.76      223.73     72.08 o
   4   9  14       23.52      159.29     42.95 o
  -5  10  14       47.53      156.52     68.18 o
  -4  10  14       10.28       19.54     52.08 o
  -3  10  14        0.05       11.93     81.72 o
  -2  10  14      115.61      166.60     56.16 o
  -1  10  14        0.39       60.67     50.34 o
   0  10  14      654.37      682.84    100.27 o
   1  10  14       33.99      139.14     47.92 o
 -13   0  15      648.40      501.42     70.20 o
 -11   0  15       53.40       99.29     54.16 o
  -9   0  15      378.98      403.22     67.20 o
  -7   0  15      311.18      352.83     32.70 o
  -5   0  15        4.47       44.22     26.03 o
  -3   0  15     5256.77     5303.18    113.25 o
  -1   0  15       61.98       88.28     50.16 o
   1   0  15     2767.51     2504.82    123.38 o
   3   0  15       92.47      159.49     68.21 o
   5   0  15      199.66      296.90     81.25 o
   7   0  15       34.23       33.09     70.20 o
   9   0  15       51.54       17.05     78.22 o
 -14   1  15       13.80       56.73     43.60 o
 -13   1  15      126.86       82.34     42.79 o
 -12   1  15      259.60      321.62     49.62 o
 -11   1  15       43.58       61.20     37.61 o
 -10   1  15        7.78      -17.31     29.30 o
  -9   1  15      766.43      680.97     35.61 o
  -8   1  15      135.60      130.64     28.67 o
  -7   1  15       12.63       51.72     19.72 o
  -6   1  15       83.24      141.82     26.03 o
  -5   1  15       73.70       96.78     20.87 o
  -4   1  15     2391.91     2239.62     48.51 o
  -3   1  15      682.48      641.28     33.08 o
  -2   1  15       48.08       31.08     22.37 o
  -1   1  15      153.38      179.24     41.38 o
   0   1  15      498.96      577.64     56.98 o
   1   1  15     2982.67     2671.19     90.01 o
   2   1  15     1497.20     1386.64     88.28 o
   3   1  15        6.70       22.78     40.78 o
   4   1  15       12.51       47.35     29.08 o
   5   1  15      752.44      661.73     40.86 o
   6   1  15       27.35      101.78     36.16 o
   7   1  15      621.10      764.03     67.09 o
   8   1  15      158.04      246.17     87.25 o
   9   1  15        2.06      208.64     87.74 o
  10   1  15       42.57      315.85     91.24 o
 -14   2  15      161.47      167.62     50.28 o
 -13   2  15       27.98       54.56     51.64 o
 -12   2  15      122.56      154.02     42.08 o
 -11   2  15      335.54      408.92     51.77 o
 -10   2  15      130.05      175.29     31.87 o
  -9   2  15      153.16      207.25     32.17 o
  -8   2  15     1288.09     1154.61     44.71 o
  -7   2  15     1160.51     1105.08     36.43 o
  -6   2  15       40.19       59.29     24.90 o
  -5   2  15       12.07       60.23     36.64 o
  -4   2  15       41.37       54.53     24.21 o
  -3   2  15     1306.18     1121.80     43.53 o
  -2   2  15      594.47      540.23     33.10 o
  -1   2  15      919.65      796.38     37.33 o
   0   2  15     2367.97     2146.13     79.51 o
   1   2  15      134.59      178.90     43.82 o
   2   2  15       32.09       -2.06     36.11 o
   3   2  15      474.13      578.06     64.53 o
   4   2  15       43.70       62.87     31.36 o
   5   2  15      670.71      564.58     40.42 o
   6   2  15      604.42      565.29     42.61 o
   7   2  15        1.95      107.74     55.45 o
   8   2  15        7.82      150.91     41.62 o
   9   2  15       86.87      362.00     91.25 o
 -14   3  15       19.77       60.70     45.04 o
 -13   3  15        3.64        4.18     42.86 o
 -12   3  15      511.69      540.75     60.26 o
 -11   3  15      313.59      434.81     69.63 o
 -10   3  15      324.48      341.25     39.70 o
  -9   3  15       55.16       50.99     29.28 o
  -8   3  15      313.10      381.98     34.51 o
  -7   3  15      950.69      838.27     50.29 o
  -6   3  15      222.51      272.15     33.39 o
  -5   3  15     1130.79     1001.94     42.66 o
  -4   3  15     1553.38     1392.31     49.85 o
  -3   3  15      252.08      283.67     34.71 o
  -2   3  15      416.86      428.68     65.57 o
  -1   3  15        4.91       24.79     24.46 o
   0   3  15       25.25       40.53     26.73 o
   1   3  15      373.37      405.92     35.82 o
   2   3  15      779.83      723.78     52.66 o
   3   3  15     1265.57     1008.88     60.09 o
   4   3  15       98.32      120.67     45.54 o
   5   3  15      775.17      617.16     41.95 o
   6   3  15        0.14       23.91     37.59 o
   7   3  15        3.44       91.95     42.04 o
   8   3  15       43.33      124.95     44.12 o
   9   3  15      266.41      402.55     66.67 o
 -13   4  15       14.14       36.68     46.13 o
 -12   4  15      309.10      361.37     90.85 o
 -11   4  15       13.82       73.28     34.26 o
 -10   4  15      115.55      198.72     60.08 o
  -9   4  15      491.18      483.90     37.13 o
  -8   4  15      659.60      566.14     36.04 o
  -7   4  15      445.91      486.19     52.04 o
  -6   4  15      776.31      858.02     50.71 o
  -5   4  15       75.15       70.53     30.42 o
  -4   4  15       69.51       99.37     28.64 o
  -3   4  15      123.58      142.64     29.78 o
  -2   4  15       51.36       45.84     36.95 o
  -1   4  15     1431.03     1344.26     50.00 o
   0   4  15      518.77      438.94     34.06 o
   1   4  15      355.88      413.28     39.92 o
   2   4  15      526.10      521.49     41.19 o
   3   4  15      390.96      569.62     55.55 o
   4   4  15     1342.89     1116.01     65.86 o
   5   4  15      418.99      580.18     43.43 o
   6   4  15      157.06      262.14     43.85 o
   7   4  15      370.12      498.88     64.17 o
   8   4  15      116.21      175.31     54.44 o
   9   4  15       65.28      168.69     59.33 o
 -13   5  15       23.30       22.93     45.51 o
 -12   5  15        3.22       30.75     39.31 o
 -11   5  15      277.32      325.92     42.82 o
 -10   5  15      351.98      483.38     54.60 o
  -9   5  15      107.30      143.51     33.22 o
  -8   5  15       39.23       79.73     39.71 o
  -7   5  15        2.60        7.61     36.48 o
  -6   5  15      341.29      429.69     51.07 o
  -5   5  15       54.11       60.18     37.11 o
  -4   5  15       98.35       84.70     28.71 o
  -3   5  15      141.67      210.23     33.11 o
  -2   5  15      636.34      550.97     37.35 o
  -1   5  15       94.06      124.45     30.28 o
   0   5  15      827.88      776.95     41.68 o
   1   5  15        1.28       17.14     30.64 o
   2   5  15       96.17      207.59     35.00 o
   3   5  15       76.97      116.36     34.40 o
   4   5  15      356.06      475.39     35.25 o
   5   5  15      111.55      202.14     81.21 o
   6   5  15       61.85      180.97     83.33 o
   7   5  15        8.91      104.33     52.28 o
   8   5  15      691.97      682.85     60.38 o
 -12   6  15       13.03       86.31     49.18 o
 -11   6  15      155.61      220.16     45.49 o
 -10   6  15      662.98      574.29     52.09 o
  -9   6  15      195.13      245.20     50.70 o
  -8   6  15       33.64       27.37     51.15 o
  -7   6  15      638.73      489.66     46.42 o
  -6   6  15      584.37      549.15     46.25 o
  -5   6  15       69.40      136.90     72.22 o
  -4   6  15      686.10      647.19     73.22 o
  -3   6  15       78.78      143.51     33.79 o
  -2   6  15      215.72      237.10     35.87 o
  -1   6  15      547.13      547.68     52.95 o
   0   6  15       81.48       91.15     33.65 o
   1   6  15      161.20      267.70     37.59 o
   2   6  15       87.78       85.45     35.93 o
   3   6  15       71.39       57.33     33.97 o
   4   6  15     1800.24     1463.13     55.47 o
   5   6  15      201.37      257.52     36.68 o
   6   6  15       60.83      228.20     54.64 o
   7   6  15        6.53       62.60    118.83 o
 -11   7  15      166.39      321.70     58.85 o
 -10   7  15      237.59      323.82     57.38 o
  -9   7  15       39.65       33.21     46.08 o
  -8   7  15        0.03       47.20     43.19 o
  -7   7  15        4.04       48.65     43.58 o
  -6   7  15       63.69      131.64     45.64 o
  -5   7  15      634.98      496.86     46.79 o
  -4   7  15      156.06      209.24     56.16 o
  -3   7  15      281.26      283.54     52.25 o
  -2   7  15      548.13      559.47     39.66 o
  -1   7  15        4.46       79.01     34.10 o
   0   7  15      464.94      547.03     53.56 o
   1   7  15        0.99       17.44     34.55 o
   2   7  15      679.16      564.33     42.20 o
   3   7  15      554.59      539.25     47.44 o
   4   7  15      125.42      135.82     35.97 o
   5   7  15       17.87       47.46     47.33 o
   6   7  15      132.59      263.49     55.55 o
  -9   8  15      130.35      225.15     63.17 o
  -8   8  15      453.02      625.37     69.52 o
  -7   8  15      169.17      181.32     51.04 o
  -6   8  15       20.34       16.79    126.36 o
  -5   8  15       42.89       50.84     45.32 o
  -4   8  15      241.80      322.73    102.79 o
  -3   8  15       64.83      141.91     48.22 o
  -2   8  15      250.98      273.76     53.51 o
  -1   8  15      702.41      681.03     47.12 o
   0   8  15      581.87      600.43     54.90 o
   1   8  15        2.76       40.52     37.88 o
   2   8  15      330.11      353.47     47.00 o
   3   8  15       48.56      132.21     42.88 o
   4   8  15       34.41       82.43     38.13 o
   5   8  15      142.20      341.50     86.55 o
  -7   9  15      151.17      250.18     59.56 o
  -6   9  15       23.43       41.18     74.20 o
  -5   9  15       17.55       77.78     50.21 o
  -4   9  15      643.57      610.00     54.21 o
  -3   9  15        6.80       54.08     49.25 o
  -2   9  15       28.53      115.14     51.04 o
  -1   9  15       37.01       69.92     49.69 o
   0   9  15       19.71       82.07     41.33 o
   1   9  15      221.23      373.11     65.25 o
   2   9  15       74.88      142.08     46.75 o
   3   9  15      108.42      211.27     53.53 o
  -3  10  15      252.60      441.87     66.86 o
  -2  10  15       21.24      177.34     52.34 o
 -14   0  16      310.77      254.69     82.22 o
 -12   0  16        7.14      -12.03     56.16 o
 -10   0  16      338.91      394.17     69.21 o
  -8   0  16     1607.21     1450.49    110.33 o
  -6   0  16      489.82      546.21     39.13 o
  -4   0  16      396.58      446.78     91.28 o
  -2   0  16     1421.86     1287.01     86.27 o
   0   0  16      270.65      367.14     75.24 o
   2   0  16      668.22      648.99     79.24 o
   4   0  16      392.63      438.32     88.26 o
   6   0  16      443.72      549.60     77.22 o
   8   0  16      561.11      636.78     85.24 o
 -14   1  16       36.57      123.42     49.57 o
 -13   1  16       41.45       73.87     46.08 o
 -12   1  16      606.88      547.39     53.68 o
 -11   1  16       76.49      102.51     40.06 o
 -10   1  16      416.56      410.08     44.10 o
  -9   1  16       63.40       99.93     44.36 o
  -8   1  16        0.78       33.60     30.85 o
  -7   1  16      670.37      610.39     29.18 o
  -6   1  16     1420.59     1300.15     46.62 o
  -5   1  16     3596.33     2998.56     69.67 o
  -4   1  16      927.96      827.61     37.97 o
  -3   1  16       30.53       36.53     22.93 o
  -2   1  16      425.92      433.38     42.49 o
  -1   1  16      658.35      607.37     74.23 o
   0   1  16      587.43      598.80    116.87 o
   1   1  16     1020.14      929.36     57.45 o
   2   1  16      683.42      554.23     55.67 o
   3   1  16        3.93       37.09     43.10 o
   4   1  16     1045.91      888.33     45.34 o
   5   1  16      142.27      276.76     55.59 o
   6   1  16       52.10       28.37     49.58 o
   7   1  16      399.52      478.14     68.08 o
   8   1  16      344.24      472.09     69.32 o
   9   1  16        2.16      204.71     60.22 o
 -14   2  16       29.80       81.29     45.02 o
 -13   2  16      135.13      140.37     43.10 o
 -12   2  16       40.75       31.04     40.77 o
 -11   2  16      599.09      442.52     43.98 o
 -10   2  16       16.91       63.69     28.91 o
  -9   2  16      228.28      276.54     34.35 o
  -8   2  16      442.29      435.56     33.73 o
  -7   2  16      202.16      261.61     27.67 o
  -6   2  16        6.38       44.89     25.62 o
  -5   2  16       72.07       96.37     27.97 o
  -4   2  16      314.27      484.03     40.51 o
  -3   2  16      322.41      379.35     37.57 o
  -2   2  16        1.09      -22.60     24.19 o
  -1   2  16       20.03       44.10     42.63 o
   0   2  16      635.04      584.40     49.99 o
   1   2  16      154.29      233.69     63.69 o
   2   2  16       35.89       58.17     66.20 o
   3   2  16     1696.23     1376.11     70.88 o
   4   2  16      110.27      125.48     38.04 o
   5   2  16      208.64      273.96     41.25 o
   6   2  16      577.15      606.07     65.79 o
   7   2  16        0.08      135.21     43.23 o
   8   2  16       36.74      128.24     53.25 o
   9   2  16      272.91      438.19    106.28 o
 -13   3  16        3.62       30.58     46.80 o
 -12   3  16      108.03      113.41     45.70 o
 -11   3  16        2.74       66.18     40.19 o
 -10   3  16      349.96      454.81     42.21 o
  -9   3  16       71.63      137.19     63.54 o
  -8   3  16      360.39      496.91     36.58 o
  -7   3  16      486.36      507.87     46.47 o
  -6   3  16     1294.75     1095.71     45.52 o
  -5   3  16       39.29       67.06     34.96 o
  -4   3  16      587.96      554.45     35.83 o
  -3   3  16     1316.46     1193.75     47.51 o
  -2   3  16      414.93      409.64     44.12 o
  -1   3  16       61.12       94.75     27.97 o
   0   3  16     2835.88     2423.17    117.86 o
   1   3  16      414.00      506.27     58.67 o
   2   3  16       99.17      126.22     43.41 o
   3   3  16       81.04      140.83     46.55 o
   4   3  16       30.23       65.80     46.03 o
   5   3  16       17.96       98.64     38.37 o
   6   3  16      607.63      680.84     49.83 o
   7   3  16      528.62      663.78     59.54 o
   8   3  16       39.51      272.35     46.65 o
 -13   4  16        6.92       90.24     51.40 o
 -12   4  16       39.55       98.25     36.88 o
 -11   4  16      384.67      400.32     40.47 o
 -10   4  16      157.58      264.25     65.12 o
  -9   4  16      435.48      475.32     37.94 o
  -8   4  16      109.04      114.03     38.93 o
  -7   4  16      269.83      392.56     53.16 o
  -6   4  16        4.68       53.73     37.23 o
  -5   4  16       45.34       66.59     35.08 o
  -4   4  16      692.13      611.87     36.66 o
  -3   4  16       34.48       24.08     27.11 o
  -2   4  16       42.64       42.00     29.33 o
  -1   4  16     1106.69      891.65     42.90 o
   0   4  16       23.67       64.35     29.03 o
   1   4  16      379.51      429.34     47.05 o
   2   4  16      281.25      470.68     59.14 o
   3   4  16     1176.25     1068.75     64.96 o
   4   4  16      696.76      598.91     52.80 o
   5   4  16      440.89      513.14     50.32 o
   6   4  16        0.81      112.89     42.29 o
   7   4  16      406.05      568.61     58.26 o
   8   4  16       13.41      153.75     56.38 o
 -12   5  16       13.08       68.23     38.33 o
 -11   5  16      628.47      542.24     39.95 o
 -10   5  16       45.39       -3.97     40.40 o
  -9   5  16       82.08      163.97     99.79 o
  -8   5  16      232.00      248.82     57.17 o
  -7   5  16      152.04      231.28     47.06 o
  -6   5  16        1.16       -1.69     33.55 o
  -5   5  16     1618.16     1508.56     68.37 o
  -4   5  16      113.82      152.85     32.21 o
  -3   5  16      985.11      955.69     45.48 o
  -2   5  16      335.19      440.29     42.10 o
  -1   5  16       58.44       88.30     31.87 o
   0   5  16       20.01       76.42     32.16 o
   1   5  16     1221.28     1009.21     47.36 o
   2   5  16      218.17      304.44     42.52 o
   3   5  16       89.40      217.17     54.59 o
   4   5  16       42.99       85.97     46.25 o
   5   5  16      697.22      648.63     46.93 o
   6   5  16        0.10       46.03     41.27 o
   7   5  16      112.33      220.11     56.62 o
 -11   6  16      116.59      269.05     54.10 o
 -10   6  16        7.64       66.57     48.13 o
  -9   6  16      372.84      517.13     59.77 o
  -8   6  16      149.62      267.14     52.66 o
  -7   6  16       36.40      -24.04     36.37 o
  -6   6  16        3.29       33.82     39.35 o
  -5   6  16      267.56      353.16     50.34 o
  -4   6  16      112.50      137.02     63.19 o
  -3   6  16      322.55      455.38     45.35 o
  -2   6  16      251.29      347.35     43.01 o
  -1   6  16      591.51      593.84     41.29 o
   0   6  16        2.84        6.33     32.53 o
   1   6  16      636.27      555.65     40.31 o
   2   6  16        2.18       30.85     33.61 o
   3   6  16      192.28      166.94     61.10 o
   4   6  16       35.88       94.20     49.99 o
   5   6  16      376.27      493.95     50.23 o
   6   6  16       45.73       58.67     51.51 o
 -10   7  16      276.06      426.78     61.58 o
  -9   7  16      231.61      162.09     53.05 o
  -8   7  16      338.27      384.74     58.84 o
  -7   7  16       62.74       17.68     45.12 o
  -6   7  16       84.06      126.75     43.90 o
  -5   7  16      196.57      268.50     53.45 o
  -4   7  16       73.17      127.76     53.15 o
  -3   7  16      168.06      224.05    128.87 o
  -2   7  16       55.92      138.26     34.98 o
  -1   7  16      408.98      581.68     48.26 o
   0   7  16      943.04      719.27     45.40 o
   1   7  16        8.91       85.00     41.31 o
   2   7  16       75.74      148.48     53.41 o
   3   7  16      239.97      286.82     45.27 o
   4   7  16        4.07       43.14     44.58 o
   5   7  16        4.78       98.52     56.71 o
  -9   8  16        0.11      118.68     60.66 o
  -8   8  16        3.33       73.40     48.43 o
  -7   8  16      153.48      270.12     58.42 o
  -6   8  16       16.71       95.81     49.58 o
  -5   8  16       30.74       80.16     47.12 o
  -4   8  16     1071.28      802.10     71.20 o
  -3   8  16      586.06      519.59     49.99 o
  -2   8  16        2.49      101.79     47.51 o
  -1   8  16        1.90      171.90     72.23 o
   0   8  16       96.61      266.04     60.44 o
   1   8  16       14.04       76.72     39.97 o
   2   8  16      189.33      287.43     48.97 o
   3   8  16      137.78      252.54     50.42 o
   4   8  16       51.78      207.04     43.75 o
  -6   9  16       18.39       66.11     51.23 o
  -5   9  16        1.59       51.24    107.29 o
  -4   9  16        5.72       63.37    101.78 o
  -3   9  16      109.15      154.50     53.53 o
  -2   9  16       64.94      168.16     53.83 o
  -1   9  16      210.72      243.47     98.77 o
   0   9  16      218.32      372.01     71.85 o
   1   9  16       59.99      144.68     45.77 o
 -13   0  17       11.63      -17.05     61.17 o
 -11   0  17      596.23      469.36     63.19 o
  -9   0  17      322.58      369.10     64.19 o
  -7   0  17        9.49      -22.25     29.27 o
  -5   0  17     2451.68     2069.34    104.32 o
  -3   0  17      102.15       54.17     52.16 o
  -1   0  17      164.01      258.80     67.21 o
   1   0  17      155.14      147.44     71.21 o
   3   0  17       24.69       36.10     66.20 o
   5   0  17      693.05      602.76     84.25 o
   7   0  17        2.82      187.52     81.23 o
 -13   1  17       16.46       76.66     47.66 o
 -12   1  17      198.99      257.89     49.19 o
 -11   1  17       25.88       70.92     39.35 o
 -10   1  17      314.79      378.10     49.29 o
  -9   1  17      380.36      405.95     33.96 o
  -8   1  17      109.45      123.25     30.06 o
  -7   1  17      212.69      334.64     29.99 o
  -6   1  17      320.89      415.04     48.76 o
  -5   1  17      212.92      386.22     36.57 o
  -4   1  17      996.03      962.84     42.57 o
  -3   1  17     1007.35      895.67     53.89 o
  -2   1  17     1196.44     1059.11     59.15 o
  -1   1  17     2527.90     2257.85     83.94 o
   0   1  17      204.39      232.99     45.69 o
   1   1  17        7.63       -3.11     42.20 o
   2   1  17      327.26      371.29     54.27 o
   3   1  17      194.56      201.66     54.61 o
   4   1  17      164.13      279.53     58.75 o
   5   1  17      304.33      448.19     66.28 o
   6   1  17       51.27       79.13     54.08 o
   7   1  17      110.01      123.85     56.02 o
   8   1  17       24.32      241.57    148.90 o
 -13   2  17       30.79       98.11     49.24 o
 -12   2  17       41.12       34.52     97.27 o
 -11   2  17      137.97      172.94     43.24 o
 -10   2  17      329.15      425.40     41.48 o
  -9   2  17      368.53      403.58     39.32 o
  -8   2  17       45.28       49.31     29.43 o
  -7   2  17      536.58      505.97     41.71 o
  -6   2  17      463.58      499.88     40.28 o
  -5   2  17      716.50      665.77     37.56 o
  -4   2  17       53.17       67.46     28.46 o
  -3   2  17      751.83      593.68     37.81 o
  -2   2  17      760.02      587.06     49.91 o
  -1   2  17        9.83       16.81     38.61 o
   0   2  17      307.62      352.00     53.19 o
   1   2  17     1498.80     1132.92     64.25 o
   2   2  17      111.69      134.30     47.68 o
   3   2  17      221.46      149.31     56.67 o
   4   2  17       50.53       91.46     36.97 o
   5   2  17       86.48       93.05     40.40 o
   6   2  17      340.65      640.44     74.04 o
   7   2  17      426.98      611.64     72.99 o
   8   2  17      305.82      495.38     74.80 o
 -13   3  17      314.08      498.87    102.28 o
 -12   3  17       26.17       38.86     42.15 o
 -11   3  17       30.97       97.90     43.35 o
 -10   3  17      487.76      498.79     42.04 o
  -9   3  17      303.31      428.26     45.73 o
  -8   3  17      395.90      421.81     81.74 o
  -7   3  17      107.64      118.22     37.51 o
  -6   3  17      190.80      230.67     36.12 o
  -5   3  17      367.80      453.55     49.37 o
  -4   3  17      362.22      436.99     37.46 o
  -3   3  17     1471.84     1247.21     49.85 o
  -2   3  17      728.35      633.24     38.16 o
  -1   3  17       73.22      143.31     45.97 o
   0   3  17      121.61      155.90     40.67 o
   1   3  17      384.20      611.83     65.12 o
   2   3  17      251.43      296.36     54.25 o
   3   3  17      335.28      406.53     61.32 o
   4   3  17      834.44      725.65     44.33 o
   5   3  17      239.12      287.79     46.76 o
   6   3  17      103.87      151.25     43.70 o
   7   3  17       52.00      119.35     44.71 o
   8   3  17      140.96      391.64    146.90 o
 -12   4  17       99.23      170.95     50.33 o
 -11   4  17      288.77      371.73     45.11 o
 -10   4  17        0.41      -14.74     40.35 o
  -9   4  17      704.69      603.83     48.69 o
  -8   4  17        0.31       19.48     38.93 o
  -7   4  17      245.47      299.04     48.92 o
  -6   4  17        1.52       18.85     33.96 o
  -5   4  17      280.93      383.39     41.31 o
  -4   4  17       34.65       85.34     37.85 o
  -3   4  17       14.28       94.23     37.58 o
  -2   4  17      172.22      280.31     63.94 o
  -1   4  17      159.52      198.58     46.81 o
   0   4  17      183.73      183.07     47.52 o
   1   4  17      755.29      643.75     53.89 o
   2   4  17     1087.87      903.30     62.68 o
   3   4  17       42.70      150.13     51.33 o
   4   4  17       88.14      138.54     55.64 o
   5   4  17        1.12      122.08     41.75 o
   6   4  17       57.47      210.42     46.43 o
   7   4  17      300.76      440.72     53.20 o
 -12   5  17        8.40      189.92     54.58 o
 -11   5  17      121.77      221.35     51.75 o
 -10   5  17       14.98       80.56     54.16 o
  -9   5  17        0.16       30.08     42.55 o
  -8   5  17     1174.27      989.57     60.79 o
  -7   5  17      140.44      179.74     46.74 o
  -6   5  17        0.20       14.80     38.60 o
  -5   5  17        4.21       29.95     38.65 o
  -4   5  17      159.06      185.37     61.74 o
  -3   5  17      131.75      244.08     53.75 o
  -2   5  17     1113.32      876.15     45.67 o
  -1   5  17      490.48      553.91     48.01 o
   0   5  17       82.00      114.12     34.64 o
   1   5  17      101.25      244.79    101.30 o
   2   5  17      605.74      551.23     53.45 o
   3   5  17        4.88      107.77     48.87 o
   4   5  17       19.64      124.12     54.55 o
   5   5  17      222.11      376.00     60.26 o
   6   5  17     1188.61     1027.15     56.77 o
 -11   6  17       27.54      109.99     82.72 o
 -10   6  17      204.27      269.41     56.37 o
  -9   6  17      114.26      151.96     58.16 o
  -8   6  17        1.16        2.25     43.19 o
  -7   6  17      107.35      139.40     66.69 o
  -6   6  17      398.98      386.77     55.67 o
  -5   6  17       26.00       35.11     40.77 o
  -4   6  17      512.12      470.22     44.61 o
  -3   6  17      187.58      295.28     41.25 o
  -2   6  17      489.35      536.10     43.71 o
  -1   6  17      231.02      239.74     41.21 o
   0   6  17      486.61      575.54     52.10 o
   1   6  17      392.88      557.09     64.18 o
   2   6  17      797.61      709.56     45.93 o
   3   6  17       83.01      140.45     54.11 o
   4   6  17       10.66       67.82     54.65 o
   5   6  17        0.34      170.34     47.09 o
  -9   7  17       15.28       47.28     82.22 o
  -8   7  17      151.02      230.17     56.29 o
  -7   7  17      138.45      155.35     51.38 o
  -6   7  17      444.24      540.26     65.13 o
  -5   7  17      131.70      185.51     50.33 o
  -4   7  17       83.90      106.62     54.16 o
  -3   7  17      335.72      409.69     70.20 o
  -2   7  17       76.11      251.94     43.19 o
  -1   7  17      124.54      166.53     40.80 o
   0   7  17       76.59       90.05     62.36 o
   1   7  17       11.72       73.45     40.12 o
   2   7  17       49.95      152.09     40.87 o
   3   7  17      228.82      320.52     43.18 o
   4   7  17        5.99      145.22     45.52 o
  -8   8  17        0.03      158.81    119.32 o
  -7   8  17      161.18      169.23     56.00 o
  -6   8  17      208.35      337.40     60.78 o
  -5   8  17       12.31       45.92     81.23 o
  -4   8  17        1.24       75.81     47.92 o
  -3   8  17      119.22      257.20     63.18 o
  -2   8  17      273.22      368.44    102.79 o
  -1   8  17        2.64       99.01     41.61 o
   0   8  17      392.53      517.28     55.30 o
   1   8  17      113.30      254.66     71.84 o
   2   8  17        4.43      105.00     66.48 o
  -4   9  17       14.46       84.22     53.17 o
  -3   9  17       17.95       91.95     52.41 o
  -2   9  17      154.86      261.19    135.37 o
  -1   9  17      136.93      242.25     73.70 o
 -12   0  18        5.95       10.02     58.16 o
 -10   0  18      450.81      492.43     75.22 o
  -8   0  18      773.75      743.85     61.69 o
  -6   0  18     1460.22     1271.84     86.27 o
  -4   0  18      172.40      221.68     63.20 o
  -2   0  18     1092.47      968.95     81.25 o
   0   0  18     2465.79     2148.50    120.36 o
   2   0  18       92.69       91.27     75.23 o
   4   0  18      273.02      375.09     93.27 o
   6   0  18      262.06      403.13     93.26 o
 -13   1  18       33.07       81.15     46.34 o
 -12   1  18       15.48       87.76     43.95 o
 -11   1  18       65.01       48.38     41.37 o
 -10   1  18      128.02       75.82     39.24 o
  -9   1  18      169.62      200.70     35.25 o
  -8   1  18      203.32      262.80     44.69 o
  -7   1  18       48.18      143.65     31.04 o
  -6   1  18      771.30      641.47     44.10 o
  -5   1  18        7.90       54.88     37.27 o
  -4   1  18      872.36      760.83     51.76 o
  -3   1  18      126.08      119.88     47.64 o
  -2   1  18     1415.83     1131.65     63.02 o
  -1   1  18      104.85      119.91     44.83 o
   0   1  18       24.86      -65.70     41.49 o
   1   1  18        2.82      -18.96     43.90 o
   2   1  18      202.36      261.03     58.75 o
   3   1  18      549.85      599.76     71.96 o
   4   1  18      423.03      578.06     72.63 o
   5   1  18      142.71      258.31     61.58 o
   6   1  18        1.02      162.70     57.79 o
   7   1  18      131.38      169.99     60.07 o
 -13   2  18      175.37      288.35     61.67 o
 -12   2  18       20.91       99.13     44.60 o
 -11   2  18       29.37       11.44     41.26 o
 -10   2  18      171.07      326.54     53.33 o
  -9   2  18        2.99       64.48     37.89 o
  -8   2  18      204.41      253.76     46.35 o
  -7   2  18      511.54      492.15     44.41 o
  -6   2  18      257.19      431.35     46.82 o
  -5   2  18     1638.86     1405.01     55.27 o
  -4   2  18        7.52       32.30     37.23 o
  -3   2  18      382.84      441.62     53.22 o
  -2   2  18       47.98       39.30     42.49 o
  -1   2  18      602.15      578.08     62.69 o
   0   2  18       37.32       33.88     41.93 o
   1   2  18      986.99      849.17     86.26 o
   2   2  18      211.78      335.67     91.77 o
   3   2  18        1.76      146.01     51.05 o
   4   2  18      374.83      463.90     43.13 o
   5   2  18       47.61      220.42     98.28 o
   6   2  18       66.49      251.99     68.69 o
   7   2  18        0.37      133.52     61.09 o
 -12   3  18        5.69       80.88     44.40 o
 -11   3  18        1.29       58.56     43.11 o
 -10   3  18      500.77      481.51     47.51 o
  -9   3  18      165.94      228.33     46.45 o
  -8   3  18      132.51      143.20     41.55 o
  -7   3  18        9.96       39.24     38.93 o
  -6   3  18      227.24      312.39     47.45 o
  -5   3  18       11.35       57.28     32.52 o
  -4   3  18       52.21       82.66     32.95 o
  -3   3  18       38.09       72.65     35.09 o
  -2   3  18      665.26      587.46     50.93 o
  -1   3  18        7.24        0.87     40.55 o
   0   3  18       16.15       44.92     41.84 o
   1   3  18     1082.10      819.53     59.77 o
   2   3  18      589.47      603.80     60.71 o
   3   3  18        1.21       58.78     47.39 o
   4   3  18      165.51      203.59     44.20 o
   5   3  18     1144.98      927.73     51.62 o
   6   3  18       14.08      103.42     46.04 o
   7   3  18       63.69      167.48    128.85 o
 -12   4  18      148.68      158.43     69.19 o
 -11   4  18       11.17      -31.84     66.18 o
 -10   4  18       16.51       25.36     44.31 o
  -9   4  18      228.45      282.80     70.20 o
  -8   4  18       48.88       91.20     58.67 o
  -7   4  18      501.16      501.73     45.71 o
  -6   4  18      605.98      537.16     47.84 o
  -5   4  18      444.21      480.23     43.52 o
  -4   4  18       76.08      163.79     34.54 o
  -3   4  18      547.54      600.53     43.79 o
  -2   4  18      190.02      302.37     40.24 o
  -1   4  18      884.79      726.16     56.22 o
   0   4  18      236.43      293.57     54.80 o
   1   4  18      109.71      221.84     52.12 o
   2   4  18      563.63      593.06    118.35 o
   3   4  18      336.71      448.57     64.86 o
   4   4  18      101.23      235.75     45.35 o
   5   4  18        5.22       87.45     49.82 o
   6   4  18        5.15      262.22     72.21 o
 -11   5  18      451.36      524.07     57.31 o
 -10   5  18        6.96       68.73     48.20 o
  -9   5  18        3.42        3.77     43.24 o
  -8   5  18        1.69       41.42     42.39 o
  -7   5  18      135.75      308.72     53.51 o
  -6   5  18       69.98      110.58     53.65 o
  -5   5  18      297.09      285.56     53.06 o
  -4   5  18       37.49      108.68     36.96 o
  -3   5  18      311.84      439.77     43.24 o
  -2   5  18       51.59       98.04     35.62 o
  -1   5  18       42.30       52.34     33.85 o
   0   5  18       28.67       86.75     47.52 o
   1   5  18      151.83      135.48     51.75 o
   2   5  18      273.08      360.84     62.73 o
   3   5  18      990.50      855.95     87.75 o
   4   5  18        0.71       83.99     62.17 o
   5   5  18       53.10      209.68     46.40 o
 -10   6  18       47.80      212.29     93.76 o
  -9   6  18        4.85       52.67     82.73 o
  -8   6  18        3.93       75.08     46.78 o
  -7   6  18      576.16      594.51     62.68 o
  -6   6  18      149.39      154.32     48.16 o
  -5   6  18       44.41      128.46     46.08 o
  -4   6  18       12.73       89.18     47.26 o
  -3   6  18      385.59      528.16     46.66 o
  -2   6  18        3.04       -1.81     35.36 o
  -1   6  18      399.57      529.53     51.20 o
   0   6  18      384.78      448.42     67.40 o
   1   6  18       31.78      180.34     53.15 o
   2   6  18       35.35       92.44     52.79 o
   3   6  18       25.15        6.04     52.82 o
   4   6  18      126.96      231.23     60.97 o
  -9   7  18       73.91       80.19     53.17 o
  -8   7  18      141.07      248.21     60.97 o
  -7   7  18       23.70       49.58     51.40 o
  -6   7  18       59.63       84.64     49.96 o
  -5   7  18      115.35      198.08     58.16 o
  -4   7  18      237.81      291.76     58.09 o
  -3   7  18        0.14       84.05     47.77 o
  -2   7  18      853.78      788.30     48.80 o
  -1   7  18       34.82       82.47     41.46 o
   0   7  18       44.64       86.83     39.62 o
   1   7  18        3.35      112.38     42.11 o
   2   7  18       44.64      141.73     56.34 o
   3   7  18      110.94      241.16     60.98 o
  -6   8  18      119.57      150.79     53.36 o
  -5   8  18      120.54      188.49     84.73 o
  -4   8  18       34.23       83.22     48.92 o
  -3   8  18       71.81      201.14     56.37 o
  -2   8  18       18.77       91.37     56.67 o
  -1   8  18        0.13      142.85     63.45 o
   0   8  18        4.42      108.70     64.62 o
   1   8  18      105.60      241.05     49.53 o
 -11   0  19      121.54      271.76     65.18 o
  -9   0  19        2.27       60.18     55.16 o
  -7   0  19     1519.77     1183.50     83.24 o
  -5   0  19       44.60      175.52     64.19 o
  -3   0  19     1240.53     1037.12     85.25 o
  -1   0  19        0.51       79.24     65.19 o
   1   0  19     1114.53      849.52     88.26 o
   3   0  19      408.34      611.77    106.30 o
   5   0  19      102.95      149.42     88.25 o
 -12   1  19      128.51      166.41     55.25 o
 -11   1  19      102.99       96.95     46.41 o
 -10   1  19       22.96       18.40     41.06 o
  -9   1  19      310.47      412.53     50.93 o
  -8   1  19       32.47      105.72     43.13 o
  -7   1  19      495.09      423.69     35.56 o
  -6   1  19        3.79        5.24    114.34 o
  -5   1  19        0.13       11.97     36.48 o
  -4   1  19     1089.81      815.15     54.96 o
  -3   1  19     1100.04      835.23     55.40 o
  -2   1  19        6.80        9.71     40.41 o
  -1   1  19      599.88      585.29     51.05 o
   0   1  19       61.81      148.28     50.62 o
   1   1  19       49.57      130.84     47.21 o
   2   1  19      256.21      446.12     67.37 o
   3   1  19       43.04      175.71     57.11 o
   4   1  19       82.60      122.34     57.08 o
   5   1  19       36.52      117.50     58.82 o
   6   1  19      186.67      459.98     73.74 o
 -12   2  19        5.08       39.49     44.52 o
 -11   2  19      124.91      224.63     73.20 o
 -10   2  19        0.59       54.13     42.08 o
  -9   2  19      211.96      339.37     51.64 o
  -8   2  19      790.36      681.56     49.28 o
  -7   2  19       75.81      137.93     56.66 o
  -6   2  19       30.09      115.02     35.77 o
  -5   2  19      292.01      343.30     84.25 o
  -4   2  19       62.58      138.18     47.26 o
  -3   2  19      162.15      286.11     48.92 o
  -2   2  19      575.13      568.41     51.69 o
  -1   2  19      885.22      745.76     56.62 o
   0   2  19      328.16      390.42     57.33 o
   1   2  19      246.68      358.72     61.69 o
   2   2  19      281.05      390.59     65.57 o
   3   2  19       79.06      115.87     56.30 o
   4   2  19      162.92      249.48     62.29 o
   5   2  19       38.83      149.90     60.97 o
   6   2  19      687.88      750.76     75.86 o
 -12   3  19      208.40      115.31     76.21 o
 -11   3  19      184.87      289.80     81.23 o
 -10   3  19        0.80       47.55     70.70 o
  -9   3  19       78.88      153.48     45.73 o
  -8   3  19       12.09       32.02     74.72 o
  -7   3  19      251.36      282.41     47.16 o
  -6   3  19       22.55       33.10     37.58 o
  -5   3  19      571.12      611.19     46.72 o
  -4   3  19      410.29      479.46     67.20 o
  -3   3  19       17.31      105.80     44.22 o
  -2   3  19      554.19      641.19     68.93 o
  -1   3  19       71.98       60.22     42.16 o
   0   3  19      264.55      341.00     58.14 o
   1   3  19       67.42      163.36     55.67 o
   2   3  19      418.82      546.82     70.17 o
   3   3  19      517.44      652.01     75.50 o
   4   3  19       68.02      241.10    101.03 o
   5   3  19      557.47      612.59     80.38 o
   6   3  19       16.55      247.20     64.51 o
 -11   4  19        0.04      100.91     50.10 o
 -10   4  19      121.94      138.13    149.91 o
  -9   4  19      398.20      565.43     64.03 o
  -8   4  19       26.70       72.03     50.14 o
  -7   4  19      189.38      252.47     51.00 o
  -6   4  19      402.60      522.83     58.12 o
  -5   4  19       30.85       86.73     44.13 o
  -4   4  19      579.65      544.16     39.58 o
  -3   4  19        5.46       99.92     56.66 o
  -2   4  19       97.44      178.38     48.27 o
  -1   4  19     1476.65     1128.72    117.84 o
   0   4  19       10.48       44.62     47.12 o
   1   4  19       32.68       59.87     50.29 o
   2   4  19       68.27      168.18     55.90 o
   3   4  19      454.50      616.19     75.16 o
   4   4  19      185.10      292.83     47.62 o
   5   4  19      155.52      423.02     78.44 o
 -10   5  19      323.63      468.05     63.06 o
  -9   5  19        8.27       66.14     47.44 o
  -8   5  19       24.18       98.89     48.08 o
  -7   5  19       20.42       70.70     45.38 o
  -6   5  19      202.98      337.42     55.19 o
  -5   5  19      112.16      138.68     45.24 o
  -4   5  19       95.87      226.71     40.46 o
  -3   5  19        0.23       59.88     36.68 o
  -2   5  19      206.53      297.27     42.81 o
  -1   5  19        2.75      110.42     49.99 o
   0   5  19      989.90      935.08     64.10 o
   1   5  19       56.24      118.85     52.83 o
   2   5  19        2.55      -11.88    101.29 o
   3   5  19       22.43      190.75     57.32 o
   4   5  19      186.50      291.90     51.26 o
  -9   6  19       94.04       91.25     51.76 o
  -8   6  19        0.09      146.70     51.04 o
  -7   6  19      124.56      215.16     53.53 o
  -6   6  19      326.32      422.17     58.47 o
  -5   6  19        1.62       61.51     47.55 o
  -4   6  19      454.66      501.49     56.25 o
  -3   6  19       55.36      113.07     41.19 o
  -2   6  19       23.19      106.44     45.89 o
  -1   6  19       57.68       62.59     42.93 o
   0   6  19      477.38      617.85     72.33 o
   1   6  19        1.63       89.01     51.31 o
   2   6  19       22.44      106.93     57.24 o
   3   6  19        3.29      214.11     60.59 o
  -7   7  19        8.62       60.41     51.37 o
  -6   7  19       28.57        5.74     50.51 o
  -5   7  19      549.78      598.95     70.49 o
  -4   7  19       61.92      110.84     52.46 o
  -3   7  19       15.53       83.80     50.33 o
  -2   7  19      160.76      296.99     64.72 o
  -1   7  19       20.33       17.82     41.08 o
   0   7  19      154.07      228.68     46.48 o
   1   7  19       66.02      291.74     65.45 o
  -3   8  19        2.22      202.38     60.54 o
 -12   0  20       41.84       35.10     65.17 o
 -10   0  20      289.83      337.95     71.20 o
  -8   0  20      217.56      301.87     70.20 o
  -6   0  20      804.36      678.99     72.21 o
  -4   0  20      167.95      290.86     72.22 o
  -2   0  20     1441.09     1092.23     95.29 o
   0   0  20      393.79      680.99    106.31 o
   2   0  20       79.54      207.60     90.26 o
   4   0  20      182.32      299.84     96.27 o
 -12   1  20      141.00      200.49     67.19 o
 -11   1  20       95.63      118.33     67.19 o
 -10   1  20      145.05      319.90     74.20 o
  -9   1  20       77.45      200.33     98.28 o
  -8   1  20       41.15      135.39     60.18 o
  -7   1  20      262.04      349.23     50.52 o
  -6   1  20      651.06      588.64     75.22 o
  -5   1  20      133.26      271.27     64.19 o
  -4   1  20      111.05      172.93     45.32 o
  -3   1  20        2.10       59.67     44.68 o
  -2   1  20       62.49       94.40     46.55 o
  -1   1  20      868.83      741.97     59.77 o
   0   1  20       10.05       70.86     50.61 o
   1   1  20        0.24       60.17     53.19 o
   2   1  20      315.56      465.35     73.59 o
   3   1  20        0.10        7.70     57.42 o
   4   1  20      324.30      496.27     76.81 o
   5   1  20       57.12      120.10     65.24 o
 -11   2  20      364.90      478.31     85.23 o
 -10   2  20        0.26      -80.22     55.15 o
  -9   2  20       12.81       75.84     40.73 o
  -8   2  20        4.46       80.73     45.37 o
  -7   2  20      221.80      233.68     65.19 o
  -6   2  20      111.68      167.06     48.14 o
  -5   2  20      643.90      574.50     53.37 o
  -4   2  20      217.57      213.36     49.90 o
  -3   2  20      247.81      331.89     55.10 o
  -2   2  20      167.70      324.85     55.64 o
  -1   2  20       71.18      141.80     50.85 o
   0   2  20      647.33      708.97     86.25 o
   1   2  20       10.52      139.61     97.78 o
   2   2  20       71.18      103.11     56.71 o
   3   2  20      992.15      813.97     69.39 o
   4   2  20        6.29      -21.65     75.71 o
   5   2  20       21.76      178.34     66.68 o
 -11   3  20       32.92      146.40     70.19 o
 -10   3  20      112.19      229.36     55.65 o
  -9   3  20        5.55       71.09     69.69 o
  -8   3  20      755.12      661.74     53.17 o
  -7   3  20      365.17      507.96     60.26 o
  -6   3  20        3.51       48.19     57.17 o
  -5   3  20      109.40      215.15     96.28 o
  -4   3  20      110.27      234.00     98.29 o
  -3   3  20      432.58      473.88     64.69 o
  -2   3  20      350.78      583.51     69.33 o
  -1   3  20      404.69      528.49     67.80 o
   0   3  20      982.49      708.36    120.84 o
   1   3  20        4.74       92.72    102.79 o
   2   3  20      273.51      381.09     63.81 o
   3   3  20       53.79      265.29     63.82 o
   4   3  20        0.15      154.71     65.18 o
   5   3  20        6.06      130.33     65.51 o
 -10   4  20       43.58       18.84     75.20 o
  -9   4  20      304.17      491.18     64.53 o
  -8   4  20       19.92      114.24     46.40 o
  -7   4  20       69.95       40.61     45.38 o
  -6   4  20       10.04       -2.80     43.61 o
  -5   4  20       11.06       71.33     45.24 o
  -4   4  20      822.23      718.56     55.67 o
  -3   4  20        3.04       58.22     46.44 o
  -2   4  20        9.47       -3.75     73.21 o
  -1   4  20       41.04       76.26     51.38 o
   0   4  20       24.61       -5.44    133.88 o
   1   4  20      407.86      546.06     98.78 o
   2   4  20      381.44      645.96     74.91 o
   3   4  20      197.82      454.07     70.53 o
   4   4  20      168.25      272.53     51.86 o
  -9   5  20      132.49      224.09     56.60 o
  -8   5  20       75.49      119.88     58.16 o
  -7   5  20       34.76       76.05     53.15 o
  -6   5  20        1.53       44.41     45.37 o
  -5   5  20      307.50      395.95     57.94 o
  -4   5  20        3.15        0.62     42.86 o
  -3   5  20      699.65      609.20     54.95 o
  -2   5  20       56.60       34.73    180.01 o
  -1   5  20        5.80       59.86     88.25 o
   0   5  20      100.78      149.07     53.50 o
   1   5  20      503.47      693.15     92.26 o
   2   5  20        2.30       79.19     58.53 o
   3   5  20      127.16      293.54     64.85 o
  -8   6  20       58.35      185.89     56.21 o
  -7   6  20      154.95      152.01     63.67 o
  -6   6  20        0.35      -40.84     50.11 o
  -5   6  20       19.55       54.70     58.16 o
  -4   6  20      122.41      288.80     55.50 o
  -3   6  20      423.69      599.61     69.45 o
  -2   6  20       38.63      341.24    130.86 o
  -1   6  20       17.29       44.16     79.22 o
   0   6  20       20.98      178.08     57.38 o
   1   6  20      300.53      390.62     69.71 o
   2   6  20        1.51      119.08     65.68 o
  -5   7  20       64.21      154.18     88.74 o
  -4   7  20        0.40      139.67     56.71 o
  -3   7  20      110.30      223.72     87.24 o
  -2   7  20       80.88       97.96     56.36 o
  -1   7  20      169.83      291.05     62.51 o
  -7   0  21       22.89       12.03     55.16 o
  -5   0  21     1101.26      838.43     81.24 o
  -3   0  21      377.09      388.13     81.24 o
  -1   0  21      276.14      176.51     83.24 o
   1   0  21      722.07      643.83     92.27 o
   3   0  21      136.91      322.90    102.28 o
 -11   1  21        6.46      129.35     76.21 o
  -9   1  21      524.28      606.70     69.20 o
  -8   1  21      113.73      319.91     72.21 o
  -7   1  21       15.50      127.23     47.37 o
  -6   1  21       74.57      170.49     46.66 o
  -5   1  21       11.94       51.53     51.15 o
  -4   1  21      430.28      530.56    101.29 o
  -3   1  21      136.10      188.05     53.90 o
  -2   1  21      111.01      164.36     72.21 o
  -1   1  21      383.70      587.76    128.37 o
   0   1  21       75.64      195.43     60.16 o
   1   1  21      405.39      481.44     72.95 o
   2   1  21       21.28      215.57     63.46 o
   3   1  21      105.39      158.51     64.64 o
   4   1  21      121.45      259.34    117.32 o
 -11   2  21       39.68      256.69     82.22 o
 -10   2  21      107.99      167.46     68.18 o
  -9   2  21        7.68      205.13     47.86 o
  -8   2  21       42.01      163.46     67.19 o
  -7   2  21      271.53      340.97     75.22 o
  -6   2  21      286.56      494.07     62.21 o
  -5   2  21      145.32      260.18     67.70 o
  -4   2  21        1.09       45.33     43.51 o
  -3   2  21      459.84      509.91     85.25 o
  -2   2  21       58.91       48.47     48.38 o
  -1   2  21      267.23      324.77     62.18 o
   0   2  21      882.06      763.65     63.10 o
   1   2  21       48.12       88.76     75.21 o
   2   2  21       41.59      124.35     61.39 o
   3   2  21      164.00      255.96     68.08 o
   4   2  21       72.13      209.41     68.24 o
 -10   3  21      210.50      290.47     55.29 o
  -9   3  21       39.16       69.31    112.31 o
  -8   3  21       21.48       57.03     46.03 o
  -7   3  21       93.57      214.60     75.21 o
  -6   3  21      355.25      382.09     78.22 o
  -5   3  21        5.61       54.20     48.68 o
  -4   3  21      565.82      716.12     73.03 o
  -3   3  21      459.12      554.32     59.11 o
  -2   3  21        3.61       75.92     49.10 o
  -1   3  21        6.23      137.66     71.20 o
   0   3  21      119.24      189.83     92.26 o
   1   3  21       85.45      180.37     90.25 o
   2   3  21        9.66       47.53     58.82 o
   3   3  21      365.17      406.57     72.65 o
  -9   4  21        6.50      121.51     52.11 o
  -8   4  21       31.79      160.79     54.58 o
  -7   4  21      356.73      524.27     62.72 o
  -6   4  21       19.35        8.03     63.18 o
  -5   4  21       13.77      166.47     76.21 o
  -4   4  21      124.25      127.46     53.77 o
  -3   4  21       75.45      125.07    125.86 o
  -2   4  21      133.59      315.65     73.21 o
  -1   4  21      148.49      212.54     56.81 o
   0   4  21       55.42      152.60     54.16 o
   1   4  21      328.81      420.78     70.53 o
   2   4  21      273.00      368.94     69.44 o
   3   4  21       30.68       87.09     61.67 o
  -8   5  21      357.29      536.12     69.31 o
  -7   5  21       28.40       52.31     50.33 o
  -6   5  21       87.03      249.13    105.79 o
  -5   5  21        0.04      -13.03     73.20 o
  -4   5  21       99.97      117.32     76.21 o
  -3   5  21       40.68      159.90     54.47 o
  -2   5  21      816.42      685.35     98.28 o
  -1   5  21        1.96        6.86     52.41 o
   0   5  21       58.61      163.67     75.70 o
   1   5  21       48.42      227.11     61.33 o
  -6   6  21      165.88      309.32     61.89 o
  -5   6  21      114.62      185.99     57.32 o
  -4   6  21      101.33      126.96     56.29 o
  -3   6  21        1.49      153.42     80.21 o
  -2   6  21       50.84      132.85     94.76 o
  -1   6  21       13.23       62.89     77.71 o
  -8   0  22      465.86      522.45     75.21 o
  -6   0  22       36.68      183.52     72.21 o
  -4   0  22        0.57       85.24     65.18 o
  -2   0  22      668.31      692.97    110.32 o
   0   0  22       76.43      191.54     89.26 o
   2   0  22      128.77      320.88    100.27 o
  -8   1  22       27.39      136.38     65.18 o
  -7   1  22       39.53      140.82     48.48 o
  -6   1  22        0.00      131.07     51.04 o
  -5   1  22       19.54       86.85     64.69 o
  -4   1  22      528.81      590.09     60.47 o
  -3   1  22      333.12      415.95     63.52 o
  -2   1  22       55.08       86.33     54.59 o
  -1   1  22       34.54       66.61     64.18 o
   0   1  22      344.09      442.39     74.79 o
   1   1  22      103.60      208.30     78.72 o
   2   1  22      466.54      619.67     83.23 o
   3   1  22       54.40      144.46     90.24 o
  -9   2  22       48.93      306.84     83.22 o
  -8   2  22      121.32      250.69     68.18 o
  -7   2  22      105.20      191.54     76.21 o
  -6   2  22      134.39      229.10     54.11 o
  -5   2  22      205.09      391.44     86.25 o
  -4   2  22       24.36       62.08     72.21 o
  -3   2  22      584.78      663.70     89.26 o
  -2   2  22       12.66      167.63     56.71 o
  -1   2  22       17.08      113.77     80.23 o
   0   2  22       13.65      145.28     60.26 o
   1   2  22      300.89      282.26     68.68 o
   2   2  22       83.93      193.58     67.68 o
   3   2  22      177.75      293.77     73.79 o
  -9   3  22       54.88      104.29     69.19 o
  -8   3  22       24.00      156.43     72.20 o
  -7   3  22       62.99      155.43     77.21 o
  -6   3  22       88.48      142.40     70.19 o
  -5   3  22        7.97       59.33     76.71 o
  -4   3  22       16.46      164.98     69.69 o
  -3   3  22      203.83      287.86     59.84 o
  -2   3  22      553.03      579.53     73.27 o
  -1   3  22        3.03       22.51     50.29 o
   0   3  22      325.09      427.55     82.73 o
   1   3  22       92.23      338.43     72.20 o
   2   3  22       35.87       92.05     61.97 o
  -8   4  22       59.49      243.87     57.70 o
  -7   4  22       61.31      116.32     70.19 o
  -6   4  22      243.14      248.68     80.22 o
  -5   4  22       77.18      180.50     78.22 o
  -4   4  22       45.90      154.08     55.19 o
  -3   4  22      127.63      268.36    134.87 o
  -2   4  22       20.17      115.05     57.63 o
  -1   4  22      405.62      404.58     67.89 o
   0   4  22      111.04      173.43     56.92 o
   1   4  22      268.01      414.98     82.22 o
  -6   5  22        0.08      126.34     79.21 o
  -5   5  22      380.95      581.58    100.27 o
  -4   5  22       20.24      125.34     76.21 o
  -3   5  22       87.12      238.85     90.25 o
  -2   5  22       66.45      239.53     80.72 o
  -1   5  22       14.78      108.55    110.80 o
  -7   0  23      116.74      176.48     71.19 o
  -5   0  23       40.23      104.29     72.20 o
  -3   0  23       69.15       74.20     80.22 o
  -1   0  23        1.75      218.61     94.26 o
   1   0  23      143.20      352.96    103.28 o
  -8   1  23        2.60      141.38     73.20 o
  -7   1  23      103.87      159.44     78.22 o
  -6   1  23      198.15      412.58     98.27 o
  -5   1  23        2.75       34.79     49.58 o
  -4   1  23      187.15      367.08    125.34 o
  -3   1  23      162.33      237.37     59.54 o
  -2   1  23       68.81      173.94     63.80 o
  -1   1  23      577.74      777.79    106.80 o
   0   1  23       87.25      319.66    131.86 o
   1   1  23        3.72      153.03     67.31 o
  -8   2  23      145.52      378.02     84.23 o
  -7   2  23       16.61      161.44     79.22 o
  -6   2  23       85.79      353.73    107.79 o
  -5   2  23       12.40      117.54    122.34 o
  -4   2  23        5.04      230.77     85.74 o
  -3   2  23       12.42       79.32     55.36 o
  -2   2  23      484.02      573.26     72.87 o
  -1   2  23      132.94      129.90     56.10 o
   0   2  23       15.29      293.58     68.40 o
   1   2  23      136.87      309.28     70.81 o
  -7   3  23       23.69       45.12     82.22 o
  -6   3  23       81.47      172.47     77.21 o
  -5   3  23      524.84      654.64    108.30 o
  -4   3  23       93.97      139.42     55.39 o
  -3   3  23        5.30       65.39     55.66 o
  -2   3  23       80.19      185.52     60.54 o
  -1   3  23        6.51      129.70     58.47 o
   0   3  23        0.04       89.62     77.21 o
  -5   4  23       22.58      183.50     82.22 o
  -4   4  23      269.75      308.80     64.68 o
  -3   4  23      153.62      227.79     62.04 o
  -2   4  23       23.22      147.32     60.47 o
  -6   0  24      164.33      482.31     92.25 o
  -4   0  24      115.72      308.85     92.26 o
  -2   0  24      444.77      691.88    120.33 o
  -6   1  24       74.71      254.42     62.75 o
  -5   1  24        3.17       26.10     53.12 o
  -4   1  24        5.47      142.09     57.94 o
  -3   1  24        9.73      104.33    122.83 o
  -2   1  24        8.71      203.12    102.78 o
  -1   1  24      157.60      225.29     94.26 o
  -5   2  24      402.14      636.20     69.00 o
  -4   2  24       35.08      111.47     58.73 o
  -3   2  24       54.92      311.27     66.27 o
  -2   2  24       37.94      212.58     64.52 o
 
